# Supplementary material for: (4-But­oxy­phen­yl)(1H-pyrrol-2-yl)methanone
Source: Acta Crystallogr Sect E Struct Rep Online. 2012 Apr 25;68(Pt 5):o1521. doi: 10.1107/S1600536812017370 (PMC3344625; doi:10.1107/S1600536812017370)
Supplement: Supplementary file 1 [file e-68-o1521-sup1.cif]

##############################################################################
#                                                                            #
# This CIF contains the data in a paper accepted for publication in          #
# Acta Crystallographica Section E. It conforms to the requirements of       #
# Notes for Authors for Acta Crystallographica Section E, and has been       #
# peer reviewed under the auspices of the IUCr Commission on Journals.       #
#                                                                            #
# Full details of the Crystallographic Information File format               #
# are given in the paper "The Crystallographic Information File (CIF):       #
# a New Standard Archive File for Crystallography" by S. R. Hall, F. H.      #
# Allen and I. D. Brown [Acta Cryst. (1991), A47, 655-685].                  #
#                                                                            #
# The current version of the core CIF dictionary is obtainable from          #
# ftp://ftp.iucr.org/pub/cif_core.dic.                                       #
#                                                                            #
# Software is freely available for graphical display of the structure(s)     #
# in this CIF. For information consult the CIF software page                 #
# http://www.iucr.org/resources/cif/software.                                #
#                                                                            #
# This file may be used for bona fide research purposes within the           #
# scientific community so long as proper attribution is given to the journal # 
# article from which it was obtained.                                        #
#                                                                            #
##############################################################################
data_I
_audit_creation_method     SHELXL97
_chemical_name_systematic
;
(4-Butoxyphenyl)(1<i>H</i>-pyrrol-2-yl)methanone
;
_chemical_name_common     ?
_chemical_formula_moiety     'C15 H17 N O2'
_chemical_formula_sum     'C15 H17 N O2'
_chemical_formula_iupac     'C15 H17 N O2'
_chemical_formula_weight     243.30
_chemical_melting_point     ?
_symmetry_cell_setting     triclinic
_symmetry_space_group_name_H-M     'P -1'
_symmetry_space_group_name_Hall     '-P 1'
loop_
    _symmetry_equiv_pos_as_xyz
    'x, y, z'
    '-x, -y, -z'
_cell_length_a     9.4779(4)
_cell_length_b     11.4478(5)
_cell_length_c     13.1117(7)
_cell_angle_alpha     95.155(4)
_cell_angle_beta     104.118(4)
_cell_angle_gamma     94.626(3)
_cell_volume     1366.31(11)
_cell_formula_units_Z     4
_cell_measurement_reflns_used     4854
_cell_measurement_theta_min     3.5027
_cell_measurement_theta_max     28.9941
_cell_measurement_temperature     293(2)
_exptl_crystal_description     block
_exptl_crystal_colour     brown
_exptl_crystal_size_max     0.3
_exptl_crystal_size_mid     0.2
_exptl_crystal_size_min     0.2
_exptl_crystal_density_diffrn     1.183
_exptl_crystal_density_meas     ?
_exptl_crystal_density_method     'not measured'
_exptl_crystal_F_000     520
_exptl_absorpt_coefficient_mu     0.078
_exptl_absorpt_correction_type     multi-scan
_exptl_absorpt_process_details     '(Crysalis RED; Oxford Diffraction, 2010)'
_exptl_absorpt_correction_T_min     0.935
_exptl_absorpt_correction_T_max     1.000
_exptl_special_details     ?
_diffrn_ambient_temperature     293(2)
_diffrn_radiation_type     MoK\a
_diffrn_radiation_wavelength     0.71073
_diffrn_radiation_source     'fine-focus sealed tube'
_diffrn_radiation_monochromator     graphite
_diffrn_measurement_device_type     'Oxford Diffraction Xcalibur Sapphire3'
_diffrn_measurement_method     \w
_diffrn_detector_area_resol_mean     16.1049
_diffrn_reflns_number     13503
_diffrn_reflns_av_R_equivalents     0.0278
_diffrn_reflns_av_sigmaI/netI     0.0416
_diffrn_reflns_theta_min     3.51
_diffrn_reflns_theta_max     26.00
_diffrn_reflns_theta_full     26.00
_diffrn_measured_fraction_theta_max     0.997
_diffrn_measured_fraction_theta_full     0.997
_diffrn_reflns_limit_h_min     -11
_diffrn_reflns_limit_h_max     11
_diffrn_reflns_limit_k_min     -14
_diffrn_reflns_limit_k_max     14
_diffrn_reflns_limit_l_min     -16
_diffrn_reflns_limit_l_max     16
_diffrn_standards_number     0
_diffrn_standards_interval_count     0
_diffrn_standards_interval_time     0
_diffrn_standards_decay_%     0
_refine_special_details     ?
_reflns_number_total     5344
_reflns_number_gt     3273
_reflns_threshold_expression     I>2\s(I)
_refine_ls_structure_factor_coef     Fsqd
_refine_ls_matrix_type     full
_refine_ls_R_factor_all     0.0942
_refine_ls_R_factor_gt     0.0556
_refine_ls_wR_factor_gt     0.1349
_refine_ls_wR_factor_ref     0.1604
_refine_ls_goodness_of_fit_ref     1.034
_refine_ls_restrained_S_all     1.046
_refine_ls_number_reflns     5344
_refine_ls_number_parameters     385
_refine_ls_number_restraints     38
_refine_ls_number_constraints     0
_refine_ls_hydrogen_treatment     mixed
_refine_ls_weighting_scheme     calc
_refine_ls_weighting_details
         'calc w=1/[\s^2^(Fo^2^)+(0.0667P)^2^+0.1402P] where P=(Fo^2^+2Fc^2^)/3'
_atom_sites_solution_hydrogens     geom
_atom_sites_solution_primary     direct
_atom_sites_solution_secondary     difmap
_refine_ls_shift/su_max     0.002
_refine_ls_shift/su_mean     0.000
_refine_diff_density_max     0.321
_refine_diff_density_min     -0.178
_refine_ls_extinction_method     'SHELXL97 (Sheldrick, 2008)'
_refine_ls_extinction_coef     0.013(2)
_refine_ls_extinction_expression
                                  'Fc^*^=kFc[1+0.001xFc^2^\l^3^/sin(2\q)]^-1/4^'
loop_
    _atom_type_symbol
    _atom_type_description
    _atom_type_scat_dispersion_real
    _atom_type_scat_dispersion_imag
    _atom_type_scat_source
    'C' 'C' 0.0033 0.0016
                         'International Tables Vol C Tables 4.2.6.8 and 6.1.1.4'
    'H' 'H' 0.0000 0.0000
                         'International Tables Vol C Tables 4.2.6.8 and 6.1.1.4'
    'N' 'N' 0.0061 0.0033
                         'International Tables Vol C Tables 4.2.6.8 and 6.1.1.4'
    'O' 'O' 0.0106 0.0060
                         'International Tables Vol C Tables 4.2.6.8 and 6.1.1.4'
_computing_data_collection     'CrysAlis PRO (Oxford Diffraction, 2010)'
_computing_cell_refinement     'CrysAlis PRO (Oxford Diffraction, 2010)'
_computing_data_reduction     'CrysAlis RED (Oxford Diffraction, 2010)'
_computing_structure_solution     'SHELXS97 (Sheldrick, 2008)'
_computing_structure_refinement     'SHELXL97 (Sheldrick, 2008)'
_computing_molecular_graphics     'ORTEP-3 (Farrugia, 1997)'
_computing_publication_material     'PLATON (Spek, 2009)'
loop_
    _atom_site_type_symbol
    _atom_site_label
    _atom_site_fract_x
    _atom_site_fract_y
    _atom_site_fract_z
    _atom_site_U_iso_or_equiv
    _atom_site_adp_type
    _atom_site_calc_flag
    _atom_site_refinement_flags
    _atom_site_occupancy
    _atom_site_symmetry_multiplicity
    _atom_site_disorder_assembly
    _atom_site_disorder_group
    N N1A 0.3964(2) 0.38234(18) 0.58381(17) 0.0676(5) Uani d . 1 1 . .
    H H1A 0.415(3) 0.456(2) 0.5625(19) 0.080(8) Uiso d . 1 1 . .
    C C2A 0.4091(2) 0.27769(18) 0.52819(17) 0.0570(6) Uani d . 1 1 . .
    C C3A 0.3733(3) 0.1891(2) 0.58493(19) 0.0701(6) Uani d . 1 1 . .
    H H3A 0.3731 0.1086 0.5669 0.084 Uiso calc R 1 1 . .
    C C4A 0.3373(3) 0.2415(2) 0.6740(2) 0.0853(8) Uani d . 1 1 . .
    H H4A 0.3086 0.2028 0.7262 0.102 Uiso calc R 1 1 . .
    C C5A 0.3522(3) 0.3598(3) 0.6703(2) 0.0838(8) Uani d . 1 1 . .
    H H5A 0.3344 0.4163 0.7200 0.101 Uiso calc R 1 1 . .
    C C6A 0.4623(2) 0.27838(17) 0.43447(16) 0.0533(5) Uani d . 1 1 . .
    O O7A 0.51771(17) 0.37123(12) 0.41197(12) 0.0678(4) Uani d . 1 1 . .
    C C8A 0.4488(2) 0.16796(16) 0.36334(15) 0.0505(5) Uani d . 1 1 . .
    C C9A 0.3340(2) 0.08001(17) 0.34810(16) 0.0549(5) Uani d . 1 1 . .
    H H9A 0.2654 0.0873 0.3877 0.066 Uiso calc R 1 1 . .
    C C10A 0.3189(2) -0.01866(18) 0.27531(17) 0.0592(6) Uani d . 1 1 . .
    H H10A 0.2407 -0.0765 0.2658 0.071 Uiso calc R 1 1 . .
    C C11A 0.4209(3) -0.03003(17) 0.21720(17) 0.0589(6) Uani d . 1 1 A .
    C C12A 0.5375(3) 0.05661(18) 0.23217(18) 0.0626(6) Uani d . 1 1 . .
    H H12A 0.6070 0.0485 0.1935 0.075 Uiso calc R 1 1 . .
    C C13A 0.5504(2) 0.15421(17) 0.30394(17) 0.0579(6) Uani d . 1 1 . .
    H H13A 0.6285 0.2121 0.3129 0.069 Uiso calc R 1 1 . .
    O O14A 0.4161(2) -0.12257(13) 0.14272(13) 0.0798(5) Uani d D 1 1 . .
    C C15A 0.3187(7) -0.2278(4) 0.1406(5) 0.0747(17) Uani d PDU 0.701(7) 1 A 1
    H H15A 0.2176 -0.2116 0.1176 0.090 Uiso calc PR 0.701(7) 1 A 1
    H H15B 0.3347 -0.2530 0.2108 0.090 Uiso calc PR 0.701(7) 1 A 1
    C C16A 0.3504(6) -0.3227(3) 0.0649(3) 0.0749(14) Uani d PD 0.701(7) 1 A 1
    H H161 0.4519 -0.3373 0.0894 0.090 Uiso calc PR 0.701(7) 1 A 1
    H H162 0.2902 -0.3948 0.0664 0.090 Uiso calc PR 0.701(7) 1 A 1
    C C17A 0.3236(6) -0.2945(4) -0.0474(3) 0.0872(15) Uani d PD 0.701(7) 1 A 1
    H H171 0.3879 -0.2250 -0.0499 0.105 Uiso calc PR 0.701(7) 1 A 1
    H H172 0.2236 -0.2761 -0.0711 0.105 Uiso calc PR 0.701(7) 1 A 1
    C C18A 0.3490(11) -0.3948(5) -0.1226(5) 0.0885(19) Uani d PD 0.701(7) 1 A 1
    H H181 0.4461 -0.4167 -0.0973 0.133 Uiso calc PR 0.701(7) 1 A 1
    H H182 0.3381 -0.3698 -0.1918 0.133 Uiso calc PR 0.701(7) 1 A 1
    H H183 0.2789 -0.4614 -0.1261 0.133 Uiso calc PR 0.701(7) 1 A 1
    C C15C 0.2747(12) -0.1933(10) 0.1086(9) 0.072(4) Uani d PD 0.299(7) 1 A 2
    H H15C 0.1977 -0.1416 0.0956 0.086 Uiso calc PR 0.299(7) 1 A 2
    H H15D 0.2610 -0.2397 0.1645 0.086 Uiso calc PR 0.299(7) 1 A 2
    C C16C 0.2635(10) -0.2746(8) 0.0093(9) 0.081(3) Uani d PD 0.299(7) 1 A 2
    H H163 0.1744 -0.3280 -0.0049 0.097 Uiso calc PR 0.299(7) 1 A 2
    H H164 0.2563 -0.2280 -0.0497 0.097 Uiso calc PR 0.299(7) 1 A 2
    C C17C 0.3914(12) -0.3461(10) 0.0157(9) 0.095(4) Uani d PD 0.299(7) 1 A 2
    H H173 0.3998 -0.3924 0.0749 0.114 Uiso calc PR 0.299(7) 1 A 2
    H H174 0.4807 -0.2932 0.0284 0.114 Uiso calc PR 0.299(7) 1 A 2
    C C18C 0.375(3) -0.4285(15) -0.0856(10) 0.093(5) Uani d PDU 0.299(7) 1 A 2
    H H184 0.2962 -0.4895 -0.0920 0.139 Uiso calc PR 0.299(7) 1 A 2
    H H185 0.4639 -0.4633 -0.0832 0.139 Uiso calc PR 0.299(7) 1 A 2
    H H186 0.3528 -0.3845 -0.1455 0.139 Uiso calc PR 0.299(7) 1 A 2
    N N1B 0.0500(2) 0.87463(18) 0.59698(16) 0.0639(5) Uani d . 1 1 . .
    H H1B 0.042(3) 0.947(2) 0.5801(18) 0.075(8) Uiso d . 1 1 . .
    C C2B 0.0550(2) 0.78032(17) 0.52617(17) 0.0567(5) Uani d . 1 1 . .
    C C3B 0.0572(3) 0.6824(2) 0.5801(2) 0.0712(7) Uani d . 1 1 . .
    H H3B 0.0602 0.6053 0.5523 0.085 Uiso calc R 1 1 . .
    C C4B 0.0540(3) 0.7193(2) 0.6838(2) 0.0781(7) Uani d . 1 1 . .
    H H4B 0.0546 0.6717 0.7377 0.094 Uiso calc R 1 1 . .
    C C5B 0.0497(3) 0.8383(2) 0.6909(2) 0.0716(7) Uani d . 1 1 . .
    H H5B 0.0469 0.8864 0.7513 0.086 Uiso calc R 1 1 . .
    C C6B 0.0488(2) 0.79522(18) 0.41681(18) 0.0586(6) Uani d . 1 1 . .
    O O7B 0.01924(19) 0.88961(13) 0.38164(12) 0.0746(5) Uani d . 1 1 . .
    C C8B 0.0762(2) 0.69620(17) 0.34547(17) 0.0553(5) Uani d . 1 1 . .
    C C9B 0.1814(2) 0.62104(18) 0.37939(17) 0.0618(6) Uani d . 1 1 . .
    H H9B 0.2352 0.6310 0.4497 0.074 Uiso calc R 1 1 . .
    C C10B 0.2078(2) 0.53160(18) 0.31047(18) 0.0627(6) Uani d . 1 1 . .
    H H10B 0.2805 0.4833 0.3343 0.075 Uiso calc R 1 1 . .
    C C11B 0.1270(2) 0.51385(17) 0.20688(17) 0.0547(5) Uani d . 1 1 . .
    C C12B 0.0225(2) 0.58900(18) 0.17103(17) 0.0587(6) Uani d . 1 1 . .
    H H12B -0.0316 0.5784 0.1008 0.070 Uiso calc R 1 1 . .
    C C13B -0.0008(2) 0.67900(18) 0.23941(17) 0.0596(6) Uani d . 1 1 . .
    H H13B -0.0698 0.7298 0.2143 0.072 Uiso calc R 1 1 . .
    O O14B 0.14249(17) 0.42661(12) 0.13369(12) 0.0673(4) Uani d . 1 1 B .
    C C15B 0.2520(3) 0.3485(2) 0.1675(2) 0.0840(8) Uani d DU 1 1 . .
    H H15E 0.2263 0.3027 0.2204 0.101 Uiso calc PR 0.869(4) 1 B 3
    H H15F 0.3461 0.3939 0.1988 0.101 Uiso calc PR 0.869(4) 1 B 3
    H H15G 0.2512 0.3191 0.2345 0.101 Uiso d PR 0.131(4) 1 B 3
    H H15H 0.3497 0.3793 0.1658 0.101 Uiso d PR 0.131(4) 1 B 3
    C C16B 0.2609(4) 0.2670(3) 0.0721(3) 0.0886(11) Uani d PD 0.869(4) 1 B 3
    H H165 0.2643 0.3134 0.0142 0.106 Uiso calc PR 0.869(4) 1 B 3
    H H166 0.3511 0.2302 0.0894 0.106 Uiso calc PR 0.869(4) 1 B 3
    C C17B 0.1392(5) 0.1761(3) 0.0378(3) 0.1069(13) Uani d PD 0.869(4) 1 B 3
    H H175 0.0510 0.2122 0.0093 0.128 Uiso calc PR 0.869(4) 1 B 3
    H H176 0.1257 0.1384 0.0986 0.128 Uiso calc PR 0.869(4) 1 B 3
    C C18B 0.1608(6) 0.0812(5) -0.0471(3) 0.127(2) Uani d PD 0.869(4) 1 B 3
    H H18A 0.1743 0.1178 -0.1075 0.191 Uiso calc PR 0.869(4) 1 B 3
    H H18B 0.0760 0.0242 -0.0681 0.191 Uiso calc PR 0.869(4) 1 B 3
    H H18C 0.2454 0.0425 -0.0183 0.191 Uiso calc PR 0.869(4) 1 B 3
    C C16D 0.188(2) 0.2305(13) 0.1055(19) 0.0886(11) Uani d PD 0.131(4) 1 B 4
    H H16A 0.1455 0.1854 0.1521 0.106 Uiso calc PR 0.131(4) 1 B 4
    H H16B 0.1069 0.2457 0.0485 0.106 Uiso calc PR 0.131(4) 1 B 4
    C C17D 0.278(3) 0.151(2) 0.0574(17) 0.1069(13) Uani d PD 0.131(4) 1 B 4
    H H17A 0.2925 0.0863 0.1002 0.128 Uiso calc PR 0.131(4) 1 B 4
    H H17B 0.3732 0.1952 0.0680 0.128 Uiso calc PR 0.131(4) 1 B 4
    C C18D 0.234(5) 0.097(4) -0.057(2) 0.127(2) Uani d PDU 0.131(4) 1 B 4
    H H18D 0.1298 0.0778 -0.0793 0.191 Uiso calc PR 0.131(4) 1 B 4
    H H18E 0.2808 0.0261 -0.0639 0.191 Uiso calc PR 0.131(4) 1 B 4
    H H18F 0.2637 0.1518 -0.1011 0.191 Uiso calc PR 0.131(4) 1 B 4
loop_
    _atom_site_aniso_label
    _atom_site_aniso_U_11
    _atom_site_aniso_U_22
    _atom_site_aniso_U_33
    _atom_site_aniso_U_12
    _atom_site_aniso_U_13
    _atom_site_aniso_U_23
    N1A 0.0743(14) 0.0553(12) 0.0701(13) 0.0051(10) 0.0195(10) -0.0120(10)
    C2A 0.0581(13) 0.0514(12) 0.0563(13) 0.0084(10) 0.0085(10) -0.0072(10)
    C3A 0.0808(17) 0.0638(14) 0.0656(15) 0.0095(12) 0.0203(13) 0.0002(12)
    C4A 0.102(2) 0.0872(19) 0.0708(17) 0.0053(16) 0.0345(15) 0.0026(14)
    C5A 0.091(2) 0.088(2) 0.0722(17) 0.0070(15) 0.0302(15) -0.0166(14)
    C6A 0.0511(13) 0.0462(12) 0.0567(13) 0.0074(10) 0.0042(10) -0.0018(10)
    O7A 0.0819(11) 0.0456(8) 0.0726(10) 0.0007(8) 0.0189(9) -0.0024(7)
    C8A 0.0514(12) 0.0452(11) 0.0526(12) 0.0069(9) 0.0101(10) -0.0001(9)
    C9A 0.0508(13) 0.0577(12) 0.0553(13) 0.0039(10) 0.0163(10) -0.0052(10)
    C10A 0.0570(13) 0.0547(12) 0.0625(13) -0.0083(10) 0.0182(11) -0.0076(10)
    C11A 0.0721(15) 0.0468(12) 0.0590(13) -0.0006(10) 0.0257(11) -0.0079(10)
    C12A 0.0665(15) 0.0541(13) 0.0724(15) -0.0009(11) 0.0339(12) -0.0047(11)
    C13A 0.0559(13) 0.0463(11) 0.0692(14) -0.0043(9) 0.0176(11) -0.0014(10)
    O14A 0.0978(13) 0.0611(10) 0.0833(12) -0.0177(9) 0.0482(10) -0.0234(8)
    C15A 0.104(4) 0.046(3) 0.077(3) -0.018(2) 0.041(3) -0.009(2)
    C16A 0.097(4) 0.056(2) 0.075(3) -0.011(2) 0.038(3) -0.003(2)
    C17A 0.102(3) 0.088(3) 0.072(3) 0.014(3) 0.029(3) -0.011(2)
    C18A 0.117(5) 0.079(4) 0.072(4) 0.006(3) 0.038(4) -0.013(3)
    C15C 0.106(9) 0.036(6) 0.073(8) -0.012(5) 0.035(6) -0.015(5)
    C16C 0.085(7) 0.076(6) 0.079(8) 0.002(5) 0.023(6) -0.006(5)
    C17C 0.126(10) 0.104(8) 0.068(8) 0.015(7) 0.049(7) 0.015(6)
    C18C 0.118(10) 0.093(9) 0.076(9) 0.020(8) 0.042(8) -0.006(7)
    N1B 0.0719(13) 0.0550(12) 0.0665(13) 0.0095(10) 0.0214(10) 0.0025(10)
    C2B 0.0596(14) 0.0480(12) 0.0604(14) 0.0006(10) 0.0154(11) -0.0021(10)
    C3B 0.0794(17) 0.0531(13) 0.0778(17) -0.0040(11) 0.0190(13) 0.0020(12)
    C4B 0.0880(19) 0.0750(17) 0.0723(17) -0.0023(13) 0.0222(14) 0.0169(13)
    C5B 0.0720(17) 0.0831(18) 0.0608(15) 0.0056(13) 0.0219(12) 0.0027(13)
    C6B 0.0597(14) 0.0490(12) 0.0670(15) 0.0033(10) 0.0187(11) 0.0004(11)
    O7B 0.1014(13) 0.0535(9) 0.0751(11) 0.0211(8) 0.0294(9) 0.0081(8)
    C8B 0.0596(13) 0.0458(11) 0.0596(13) 0.0052(10) 0.0153(11) 0.0017(10)
    C9B 0.0634(14) 0.0563(13) 0.0582(13) 0.0077(11) 0.0037(11) -0.0025(10)
    C10B 0.0622(14) 0.0540(13) 0.0683(15) 0.0132(11) 0.0089(12) 0.0030(11)
    C11B 0.0573(13) 0.0459(11) 0.0601(13) 0.0017(10) 0.0171(11) -0.0011(10)
    C12B 0.0609(14) 0.0594(13) 0.0549(13) 0.0080(11) 0.0127(11) 0.0053(10)
    C13B 0.0619(14) 0.0583(13) 0.0608(14) 0.0153(10) 0.0155(11) 0.0110(11)
    O14B 0.0763(11) 0.0571(9) 0.0655(10) 0.0110(8) 0.0159(8) -0.0061(7)
    C15B 0.0922(19) 0.0690(16) 0.0907(19) 0.0299(14) 0.0213(15) -0.0065(14)
    C16B 0.103(3) 0.071(2) 0.101(3) 0.0203(19) 0.042(2) 0.0037(17)
    C17B 0.142(4) 0.082(2) 0.089(3) 0.009(2) 0.023(2) -0.0127(19)
    C18B 0.209(6) 0.080(3) 0.090(2) 0.008(3) 0.045(3) -0.016(2)
    C16D 0.103(3) 0.071(2) 0.101(3) 0.0203(19) 0.042(2) 0.0037(17)
    C17D 0.142(4) 0.082(2) 0.089(3) 0.009(2) 0.023(2) -0.0127(19)
    C18D 0.209(6) 0.080(3) 0.090(2) 0.008(3) 0.045(3) -0.016(2)
_geom_special_details     ?
loop_
    _geom_bond_atom_site_label_1
    _geom_bond_atom_site_label_2
    _geom_bond_site_symmetry_2
    _geom_bond_distance
    _geom_bond_publ_flag
    N1A C5A . 1.340(3) ?
    N1A C2A . 1.375(3) ?
    N1A H1A . 0.92(2) ?
    C2A C3A . 1.379(3) ?
    C2A C6A . 1.438(3) ?
    C3A C4A . 1.394(3) ?
    C3A H3A . 0.9300 ?
    C4A C5A . 1.356(4) ?
    C4A H4A . 0.9300 ?
    C5A H5A . 0.9300 ?
    C6A O7A . 1.239(2) ?
    C6A C8A . 1.479(3) ?
    C8A C9A . 1.385(3) ?
    C8A C13A . 1.388(3) ?
    C9A C10A . 1.386(3) ?
    C9A H9A . 0.9300 ?
    C10A C11A . 1.376(3) ?
    C10A H10A . 0.9300 ?
    C11A O14A . 1.365(2) ?
    C11A C12A . 1.388(3) ?
    C12A C13A . 1.372(3) ?
    C12A H12A . 0.9300 ?
    C13A H13A . 0.9300 ?
    O14A C15A . 1.451(5) ?
    O14A C15C . 1.456(9) ?
    C15A C16A . 1.503(6) ?
    C15A H15A . 0.9700 ?
    C15A H15B . 0.9700 ?
    C16A C17A . 1.501(5) ?
    C16A H161 . 0.9700 ?
    C16A H162 . 0.9700 ?
    C17A C18A . 1.518(6) ?
    C17A H171 . 0.9700 ?
    C17A H172 . 0.9700 ?
    C18A H181 . 0.9600 ?
    C18A H182 . 0.9600 ?
    C18A H183 . 0.9600 ?
    C15C C16C . 1.507(9) ?
    C15C H15C . 0.9700 ?
    C15C H15D . 0.9700 ?
    C16C C17C . 1.506(9) ?
    C16C H163 . 0.9700 ?
    C16C H164 . 0.9700 ?
    C17C C18C . 1.525(9) ?
    C17C H173 . 0.9700 ?
    C17C H174 . 0.9700 ?
    C18C H184 . 0.9600 ?
    C18C H185 . 0.9600 ?
    C18C H186 . 0.9600 ?
    N1B C5B . 1.335(3) ?
    N1B C2B . 1.371(3) ?
    N1B H1B . 0.88(2) ?
    C2B C3B . 1.377(3) ?
    C2B C6B . 1.447(3) ?
    C3B C4B . 1.395(3) ?
    C3B H3B . 0.9300 ?
    C4B C5B . 1.362(3) ?
    C4B H4B . 0.9300 ?
    C5B H5B . 0.9300 ?
    C6B O7B . 1.239(2) ?
    C6B C8B . 1.484(3) ?
    C8B C9B . 1.387(3) ?
    C8B C13B . 1.392(3) ?
    C9B C10B . 1.383(3) ?
    C9B H9B . 0.9300 ?
    C10B C11B . 1.375(3) ?
    C10B H10B . 0.9300 ?
    C11B O14B . 1.364(2) ?
    C11B C12B . 1.387(3) ?
    C12B C13B . 1.372(3) ?
    C12B H12B . 0.9300 ?
    C13B H13B . 0.9300 ?
    O14B C15B . 1.439(3) ?
    C15B C16D . 1.512(10) ?
    C15B C16B . 1.515(3) ?
    C15B H15E . 0.9700 ?
    C15B H15F . 0.9700 ?
    C15B H15G . 0.9700 ?
    C15B H15H . 0.9700 ?
    C16B C17B . 1.444(5) ?
    C16B H165 . 0.9700 ?
    C16B H166 . 0.9700 ?
    C17B C18B . 1.546(5) ?
    C17B H175 . 0.9700 ?
    C17B H176 . 0.9700 ?
    C18B H18A . 0.9600 ?
    C18B H18B . 0.9600 ?
    C18B H18C . 0.9600 ?
    C16D C17D . 1.496(10) ?
    C16D H16A . 0.9700 ?
    C16D H16B . 0.9700 ?
    C17D C18D . 1.519(10) ?
    C17D H17A . 0.9700 ?
    C17D H17B . 0.9700 ?
    C18D H18D . 0.9600 ?
    C18D H18E . 0.9600 ?
    C18D H18F . 0.9600 ?
loop_
    _geom_angle_atom_site_label_1
    _geom_angle_atom_site_label_2
    _geom_angle_atom_site_label_3
    _geom_angle_site_symmetry_1
    _geom_angle_site_symmetry_3
    _geom_angle
    _geom_angle_publ_flag
    C5A N1A C2A . . 109.3(2) ?
    C5A N1A H1A . . 126.9(15) ?
    C2A N1A H1A . . 123.8(15) ?
    N1A C2A C3A . . 106.6(2) ?
    N1A C2A C6A . . 120.1(2) ?
    C3A C2A C6A . . 133.22(19) ?
    C2A C3A C4A . . 107.9(2) ?
    C2A C3A H3A . . 126.1 ?
    C4A C3A H3A . . 126.1 ?
    C5A C4A C3A . . 107.1(2) ?
    C5A C4A H4A . . 126.5 ?
    C3A C4A H4A . . 126.5 ?
    N1A C5A C4A . . 109.2(2) ?
    N1A C5A H5A . . 125.4 ?
    C4A C5A H5A . . 125.4 ?
    O7A C6A C2A . . 120.48(18) ?
    O7A C6A C8A . . 119.59(19) ?
    C2A C6A C8A . . 119.92(19) ?
    C9A C8A C13A . . 117.99(18) ?
    C9A C8A C6A . . 122.99(18) ?
    C13A C8A C6A . . 118.90(19) ?
    C8A C9A C10A . . 121.60(19) ?
    C8A C9A H9A . . 119.2 ?
    C10A C9A H9A . . 119.2 ?
    C11A C10A C9A . . 119.27(19) ?
    C11A C10A H10A . . 120.4 ?
    C9A C10A H10A . . 120.4 ?
    O14A C11A C10A . . 124.27(19) ?
    O14A C11A C12A . . 115.79(18) ?
    C10A C11A C12A . . 119.94(19) ?
    C13A C12A C11A . . 120.14(19) ?
    C13A C12A H12A . . 119.9 ?
    C11A C12A H12A . . 119.9 ?
    C12A C13A C8A . . 121.06(19) ?
    C12A C13A H13A . . 119.5 ?
    C8A C13A H13A . . 119.5 ?
    C11A O14A C15A . . 118.1(3) ?
    C11A O14A C15C . . 113.8(5) ?
    O14A C15A C16A . . 108.0(4) ?
    O14A C15A H15A . . 110.1 ?
    C16A C15A H15A . . 110.1 ?
    O14A C15A H15B . . 110.1 ?
    C16A C15A H15B . . 110.1 ?
    H15A C15A H15B . . 108.4 ?
    C17A C16A C15A . . 114.5(5) ?
    C17A C16A H161 . . 108.6 ?
    C15A C16A H161 . . 108.6 ?
    C17A C16A H162 . . 108.6 ?
    C15A C16A H162 . . 108.6 ?
    H161 C16A H162 . . 107.6 ?
    C16A C17A C18A . . 113.1(5) ?
    C16A C17A H171 . . 109.0 ?
    C18A C17A H171 . . 109.0 ?
    C16A C17A H172 . . 109.0 ?
    C18A C17A H172 . . 109.0 ?
    H171 C17A H172 . . 107.8 ?
    O14A C15C C16C . . 111.5(8) ?
    O14A C15C H15C . . 109.3 ?
    C16C C15C H15C . . 109.3 ?
    O14A C15C H15D . . 109.3 ?
    C16C C15C H15D . . 109.3 ?
    H15C C15C H15D . . 108.0 ?
    C17C C16C C15C . . 113.5(10) ?
    C17C C16C H163 . . 108.9 ?
    C15C C16C H163 . . 108.9 ?
    C17C C16C H164 . . 108.9 ?
    C15C C16C H164 . . 108.9 ?
    H163 C16C H164 . . 107.7 ?
    C16C C17C C18C . . 111.8(12) ?
    C16C C17C H173 . . 109.2 ?
    C18C C17C H173 . . 109.2 ?
    C16C C17C H174 . . 109.2 ?
    C18C C17C H174 . . 109.3 ?
    H173 C17C H174 . . 107.9 ?
    C17C C18C H184 . . 109.5 ?
    C17C C18C H185 . . 109.5 ?
    H184 C18C H185 . . 109.5 ?
    C17C C18C H186 . . 109.5 ?
    H184 C18C H186 . . 109.5 ?
    H185 C18C H186 . . 109.5 ?
    C5B N1B C2B . . 109.9(2) ?
    C5B N1B H1B . . 126.4(15) ?
    C2B N1B H1B . . 123.6(15) ?
    N1B C2B C3B . . 106.4(2) ?
    N1B C2B C6B . . 120.85(18) ?
    C3B C2B C6B . . 132.7(2) ?
    C2B C3B C4B . . 108.0(2) ?
    C2B C3B H3B . . 126.0 ?
    C4B C3B H3B . . 126.0 ?
    C5B C4B C3B . . 106.9(2) ?
    C5B C4B H4B . . 126.5 ?
    C3B C4B H4B . . 126.5 ?
    N1B C5B C4B . . 108.8(2) ?
    N1B C5B H5B . . 125.6 ?
    C4B C5B H5B . . 125.6 ?
    O7B C6B C2B . . 120.60(19) ?
    O7B C6B C8B . . 119.5(2) ?
    C2B C6B C8B . . 119.88(18) ?
    C9B C8B C13B . . 117.58(19) ?
    C9B C8B C6B . . 122.3(2) ?
    C13B C8B C6B . . 120.08(18) ?
    C10B C9B C8B . . 121.1(2) ?
    C10B C9B H9B . . 119.4 ?
    C8B C9B H9B . . 119.4 ?
    C11B C10B C9B . . 120.23(19) ?
    C11B C10B H10B . . 119.9 ?
    C9B C10B H10B . . 119.9 ?
    O14B C11B C10B . . 124.59(18) ?
    O14B C11B C12B . . 115.90(19) ?
    C10B C11B C12B . . 119.50(19) ?
    C13B C12B C11B . . 119.8(2) ?
    C13B C12B H12B . . 120.1 ?
    C11B C12B H12B . . 120.1 ?
    C12B C13B C8B . . 121.65(19) ?
    C12B C13B H13B . . 119.2 ?
    C8B C13B H13B . . 119.2 ?
    C11B O14B C15B . . 117.42(17) ?
    O14B C15B C16D . . 104.5(9) ?
    O14B C15B C16B . . 108.6(2) ?
    O14B C15B H15E . . 110.0 ?
    C16B C15B H15E . . 110.0 ?
    O14B C15B H15F . . 110.0 ?
    C16B C15B H15F . . 110.0 ?
    H15E C15B H15F . . 108.4 ?
    O14B C15B H15G . . 114.2 ?
    C16B C15B H15G . . 121.5 ?
    O14B C15B H15H . . 113.8 ?
    C16D C15B H15H . . 118.5 ?
    H15E C15B H15H . . 126.6 ?
    H15G C15B H15H . . 111.7 ?
    C17B C16B C15B . . 113.1(3) ?
    C17B C16B H165 . . 109.0 ?
    C15B C16B H165 . . 109.0 ?
    C17B C16B H166 . . 109.0 ?
    C15B C16B H166 . . 109.0 ?
    H165 C16B H166 . . 107.8 ?
    C16B C17B C18B . . 113.0(3) ?
    C16B C17B H175 . . 109.0 ?
    C18B C17B H175 . . 109.0 ?
    C16B C17B H176 . . 109.0 ?
    C18B C17B H176 . . 109.0 ?
    H175 C17B H176 . . 107.8 ?
    C17D C16D C15B . . 122.0(15) ?
    C17D C16D H16A . . 106.8 ?
    C15B C16D H16A . . 106.8 ?
    C17D C16D H16B . . 106.8 ?
    C15B C16D H16B . . 106.8 ?
    H16A C16D H16B . . 106.7 ?
    C16D C17D C18D . . 124(3) ?
    C16D C17D H17A . . 106.4 ?
    C18D C17D H17A . . 106.4 ?
    C16D C17D H17B . . 106.4 ?
    C18D C17D H17B . . 106.4 ?
    H17A C17D H17B . . 106.5 ?
loop_
    _geom_torsion_atom_site_label_1
    _geom_torsion_atom_site_label_2
    _geom_torsion_atom_site_label_3
    _geom_torsion_atom_site_label_4
    _geom_torsion_site_symmetry_1
    _geom_torsion_site_symmetry_2
    _geom_torsion_site_symmetry_3
    _geom_torsion_site_symmetry_4
    _geom_torsion
    _geom_torsion_publ_flag
    C5A N1A C2A C3A . . . . -1.0(3) ?
    C5A N1A C2A C6A . . . . -176.9(2) ?
    N1A C2A C3A C4A . . . . 0.7(3) ?
    C6A C2A C3A C4A . . . . 175.8(2) ?
    C2A C3A C4A C5A . . . . -0.2(3) ?
    C2A N1A C5A C4A . . . . 0.9(3) ?
    C3A C4A C5A N1A . . . . -0.4(3) ?
    N1A C2A C6A O7A . . . . 11.1(3) ?
    C3A C2A C6A O7A . . . . -163.5(2) ?
    N1A C2A C6A C8A . . . . -168.00(18) ?
    C3A C2A C6A C8A . . . . 17.5(4) ?
    O7A C6A C8A C9A . . . . -146.7(2) ?
    C2A C6A C8A C9A . . . . 32.4(3) ?
    O7A C6A C8A C13A . . . . 29.2(3) ?
    C2A C6A C8A C13A . . . . -151.68(19) ?
    C13A C8A C9A C10A . . . . -0.6(3) ?
    C6A C8A C9A C10A . . . . 175.36(19) ?
    C8A C9A C10A C11A . . . . 0.4(3) ?
    C9A C10A C11A O14A . . . . -179.3(2) ?
    C9A C10A C11A C12A . . . . 0.2(3) ?
    O14A C11A C12A C13A . . . . 178.81(19) ?
    C10A C11A C12A C13A . . . . -0.7(3) ?
    C11A C12A C13A C8A . . . . 0.5(3) ?
    C9A C8A C13A C12A . . . . 0.1(3) ?
    C6A C8A C13A C12A . . . . -176.02(19) ?
    C10A C11A O14A C15A . . . . -14.7(4) ?
    C12A C11A O14A C15A . . . . 165.8(4) ?
    C10A C11A O14A C15C . . . . 15.6(6) ?
    C12A C11A O14A C15C . . . . -163.9(6) ?
    C11A O14A C15A C16A . . . . -171.0(3) ?
    C15C O14A C15A C16A . . . . 101.0(15) ?
    O14A C15A C16A C17A . . . . -62.0(7) ?
    C15A C16A C17A C18A . . . . -177.0(5) ?
    C11A O14A C15C C16C . . . . 166.2(7) ?
    C15A O14A C15C C16C . . . . -88.3(16) ?
    O14A C15C C16C C17C . . . . 50.3(14) ?
    C15C C16C C17C C18C . . . . 179.1(11) ?
    C5B N1B C2B C3B . . . . 0.2(3) ?
    C5B N1B C2B C6B . . . . 176.8(2) ?
    N1B C2B C3B C4B . . . . -0.2(3) ?
    C6B C2B C3B C4B . . . . -176.2(2) ?
    C2B C3B C4B C5B . . . . 0.1(3) ?
    C2B N1B C5B C4B . . . . -0.2(3) ?
    C3B C4B C5B N1B . . . . 0.0(3) ?
    N1B C2B C6B O7B . . . . -9.8(3) ?
    C3B C2B C6B O7B . . . . 165.7(2) ?
    N1B C2B C6B C8B . . . . 171.02(18) ?
    C3B C2B C6B C8B . . . . -13.4(4) ?
    O7B C6B C8B C9B . . . . 142.7(2) ?
    C2B C6B C8B C9B . . . . -38.1(3) ?
    O7B C6B C8B C13B . . . . -34.7(3) ?
    C2B C6B C8B C13B . . . . 144.5(2) ?
    C13B C8B C9B C10B . . . . -0.6(3) ?
    C6B C8B C9B C10B . . . . -178.0(2) ?
    C8B C9B C10B C11B . . . . -1.6(3) ?
    C9B C10B C11B O14B . . . . -178.45(19) ?
    C9B C10B C11B C12B . . . . 2.4(3) ?
    O14B C11B C12B C13B . . . . 179.75(18) ?
    C10B C11B C12B C13B . . . . -1.0(3) ?
    C11B C12B C13B C8B . . . . -1.2(3) ?
    C9B C8B C13B C12B . . . . 2.0(3) ?
    C6B C8B C13B C12B . . . . 179.5(2) ?
    C10B C11B O14B C15B . . . . -0.5(3) ?
    C12B C11B O14B C15B . . . . 178.7(2) ?
    C11B O14B C15B C16D . . . . 145.8(10) ?
    C11B O14B C15B C16B . . . . -174.4(2) ?
    O14B C15B C16B C17B . . . . -74.7(3) ?
    C16D C15B C16B C17B . . . . 15.3(15) ?
    C15B C16B C17B C18B . . . . -170.5(3) ?
    O14B C15B C16D C17D . . . . 139(2) ?
    C16B C15B C16D C17D . . . . 36.7(15) ?
    C15B C16D C17D C18D . . . . -130(3) ?
loop_
    _geom_hbond_atom_site_label_D
    _geom_hbond_atom_site_label_H
    _geom_hbond_atom_site_label_A
    _geom_hbond_site_symmetry_A
    _geom_hbond_distance_DH
    _geom_hbond_distance_HA
    _geom_hbond_distance_DA
    _geom_hbond_angle_DHA
    _geom_hbond_publ_flag
    N1A H1A O7A 2_666 0.93(3) 2.00(2) 2.864(2) 154(2) yes
    N1B H1B O7B 2_576 0.88(3) 2.06(2) 2.834(3) 146(2) yes
    C9B H9B O7A 2_666 0.93 2.59 3.426(3) 149 yes
_iucr_refine_instructions_details
;
TITL P2C2 in P-1
CELL  0.71073   9.4779  11.4478  13.1117   95.155  104.118   94.626
ZERR     4.00   0.0004   0.0005   0.0007    0.004    0.004    0.003
LATT   1
SFAC  C    H    N    O
UNIT  60   68   4    8
MERG   2
OMIT    -3.00  52.00
OMIT     1  -2   1
OMIT    -2   3   4
DFIX 1.43 0.01 O14A C15A O14A C15C
DFIX 1.50 0.01 C15A C16A C15C C16C C15B C16B C15B C16D
DFIX 1.53 0.01 C16A C17A C16C C17C C16B C17B C16D C17D
DFIX 1.52 0.01 C17A C18A C17C C18C C17B C18B C17D C18D
ISOR 0.02 C15A C18C C15B C18D
EADP  C17D C17B
EADP C16B C16D
EADP C18D C18B
FMAP   2
PLAN    5
ACTA
BOND   $H
CONF
LIST   4
L.S.   4
WGHT    0.066700    0.140200
EXTI    0.012631
FVAR       6.70533   0.70100   0.86895
N1A   3    0.396380    0.382337    0.583808    11.00000    0.07435    0.05527 =
         0.07008   -0.01203    0.01951    0.00511
C2A   1    0.409106    0.277691    0.528194    11.00000    0.05808    0.05136 =
         0.05635   -0.00723    0.00847    0.00839
C3A   1    0.373288    0.189080    0.584927    11.00000    0.08085    0.06379 =
         0.06556    0.00020    0.02028    0.00947
AFIX  43
H3A   2    0.373141    0.108607    0.566939    11.00000   -1.20000
AFIX   0
C4A   1    0.337334    0.241536    0.674034    11.00000    0.10244    0.08717 =
         0.07079    0.00264    0.03452    0.00526
AFIX  43
H4A   2    0.308599    0.202752    0.726192    11.00000   -1.20000
AFIX   0
C5A   1    0.352154    0.359792    0.670334    11.00000    0.09091    0.08825 =
         0.07215   -0.01663    0.03023    0.00703
AFIX  43
H5A   2    0.334442    0.416281    0.719958    11.00000   -1.20000
AFIX   0
C6A   1    0.462258    0.278384    0.434472    11.00000    0.05110    0.04618 =
         0.05671   -0.00180    0.00418    0.00740
O7A   4    0.517713    0.371230    0.411971    11.00000    0.08190    0.04564 =
         0.07261   -0.00238    0.01885    0.00073
C8A   1    0.448821    0.167963    0.363341    11.00000    0.05140    0.04520 =
         0.05262   -0.00005    0.01007    0.00687
C9A   1    0.334019    0.080013    0.348102    11.00000    0.05083    0.05765 =
         0.05528   -0.00523    0.01632    0.00388
AFIX  43
H9A   2    0.265398    0.087349    0.387676    11.00000   -1.20000
AFIX   0
C10A  1    0.318933   -0.018656    0.275308    11.00000    0.05697    0.05475 =
         0.06251   -0.00760    0.01816   -0.00833
AFIX  43
H10A  2    0.240738   -0.076543    0.265833    11.00000   -1.20000
AFIX   0
C11A  1    0.420936   -0.030026    0.217204    11.00000    0.07207    0.04681 =
         0.05896   -0.00788    0.02572   -0.00065
C12A  1    0.537501    0.056610    0.232168    11.00000    0.06651    0.05411 =
         0.07240   -0.00466    0.03386   -0.00091
AFIX  43
H12A  2    0.607018    0.048490    0.193458    11.00000   -1.20000
AFIX   0
C13A  1    0.550421    0.154213    0.303938    11.00000    0.05595    0.04629 =
         0.06922   -0.00145    0.01763   -0.00428
AFIX  43
H13A  2    0.628497    0.212099    0.312942    11.00000   -1.20000
AFIX   0
O14A  4    0.416105   -0.122572    0.142717    11.00000    0.09783    0.06112 =
         0.08328   -0.02336    0.04821   -0.01769
PART    1
C15A  1    0.318729   -0.227772    0.140628    21.00000    0.10388    0.04551 =
         0.07668   -0.00941    0.04105   -0.01799
AFIX  23
H15A  2    0.217645   -0.211582    0.117644    21.00000   -1.20000
H15B  2    0.334687   -0.253018    0.210843    21.00000   -1.20000
AFIX   0
C16A  1    0.350408   -0.322675    0.064908    21.00000    0.09750    0.05583 =
         0.07476   -0.00283    0.03816   -0.01087
AFIX  23
H161  2    0.451881   -0.337276    0.089386    21.00000   -1.20000
H162  2    0.290167   -0.394844    0.066351    21.00000   -1.20000
AFIX   0
C17A  1    0.323635   -0.294523   -0.047388    21.00000    0.10210    0.08788 =
         0.07226   -0.01058    0.02907    0.01432
AFIX  23
H171  2    0.387861   -0.225020   -0.049874    21.00000   -1.20000
H172  2    0.223576   -0.276088   -0.071139    21.00000   -1.20000
AFIX   0
C18A  1    0.349031   -0.394839   -0.122572    21.00000    0.11663    0.07942 =
         0.07182   -0.01319    0.03755    0.00629
AFIX 137
H181  2    0.446091   -0.416661   -0.097329    21.00000   -1.50000
H182  2    0.338120   -0.369837   -0.191775    21.00000   -1.50000
H183  2    0.278939   -0.461446   -0.126148    21.00000   -1.50000
AFIX   0
PART    2
C15C  1    0.274738   -0.193321    0.108561   -21.00000    0.10621    0.03615 =
         0.07260   -0.01542    0.03549   -0.01151
AFIX  23
H15C  2    0.197662   -0.141565    0.095625   -21.00000   -1.20000
H15D  2    0.260990   -0.239662    0.164459   -21.00000   -1.20000
AFIX   0
C16C  1    0.263517   -0.274609    0.009295   -21.00000    0.08510    0.07574 =
         0.07881   -0.00580    0.02328    0.00199
AFIX  23
H163  2    0.174378   -0.327955   -0.004947   -21.00000   -1.20000
H164  2    0.256258   -0.228020   -0.049666   -21.00000   -1.20000
AFIX   0
C17C  1    0.391378   -0.346121    0.015676   -21.00000    0.12619    0.10432 =
         0.06799    0.01478    0.04867    0.01492
AFIX  23
H173  2    0.399783   -0.392357    0.074943   -21.00000   -1.20000
H174  2    0.480659   -0.293233    0.028356   -21.00000   -1.20000
AFIX   0
C18C  1    0.374535   -0.428504   -0.085633   -21.00000    0.11773    0.09271 =
         0.07552   -0.00634    0.04170    0.01980
AFIX 137
H184  2    0.296220   -0.489521   -0.091974   -21.00000   -1.50000
H185  2    0.463944   -0.463336   -0.083165   -21.00000   -1.50000
H186  2    0.352839   -0.384507   -0.145522   -21.00000   -1.50000
AFIX   0
PART    0
N1B   3    0.050033    0.874630    0.596976    11.00000    0.07188    0.05503 =
         0.06650    0.00249    0.02144    0.00949
C2B   1    0.054988    0.780323    0.526166    11.00000    0.05957    0.04796 =
         0.06043   -0.00207    0.01542    0.00062
C3B   1    0.057165    0.682411    0.580122    11.00000    0.07944    0.05307 =
         0.07781    0.00204    0.01903   -0.00403
AFIX  43
H3B   2    0.060228    0.605270    0.552337    11.00000   -1.20000
AFIX   0
C4B   1    0.053967    0.719294    0.683760    11.00000    0.08798    0.07496 =
         0.07226    0.01686    0.02220   -0.00229
AFIX  43
H4B   2    0.054639    0.671694    0.737706    11.00000   -1.20000
AFIX   0
C5B   1    0.049671    0.838339    0.690907    11.00000    0.07203    0.08310 =
         0.06077    0.00271    0.02185    0.00563
AFIX  43
H5B   2    0.046934    0.886448    0.751296    11.00000   -1.20000
AFIX   0
C6B   1    0.048834    0.795218    0.416805    11.00000    0.05966    0.04902 =
         0.06703    0.00044    0.01867    0.00328
O7B   4    0.019240    0.889607    0.381645    11.00000    0.10142    0.05349 =
         0.07507    0.00805    0.02944    0.02109
C8B   1    0.076183    0.696195    0.345470    11.00000    0.05961    0.04578 =
         0.05963    0.00174    0.01530    0.00516
C9B   1    0.181419    0.621044    0.379394    11.00000    0.06340    0.05629 =
         0.05818   -0.00250    0.00371    0.00767
AFIX  43
H9B   2    0.235164    0.630963    0.449699    11.00000   -1.20000
AFIX   0
C10B  1    0.207813    0.531600    0.310471    11.00000    0.06219    0.05404 =
         0.06830    0.00303    0.00887    0.01325
AFIX  43
H10B  2    0.280468    0.483302    0.334274    11.00000   -1.20000
AFIX   0
C11B  1    0.126999    0.513847    0.206881    11.00000    0.05731    0.04592 =
         0.06009   -0.00105    0.01705    0.00174
C12B  1    0.022502    0.589001    0.171033    11.00000    0.06093    0.05937 =
         0.05490    0.00534    0.01269    0.00796
AFIX  43
H12B  2   -0.031608    0.578379    0.100816    11.00000   -1.20000
AFIX   0
C13B  1   -0.000803    0.679001    0.239409    11.00000    0.06190    0.05833 =
         0.06084    0.01096    0.01550    0.01526
AFIX  43
H13B  2   -0.069771    0.729812    0.214279    11.00000   -1.20000
AFIX   0
O14B  4    0.142488    0.426607    0.133695    11.00000    0.07632    0.05712 =
         0.06548   -0.00607    0.01594    0.01103
C15B  1    0.252036    0.348538    0.167521    11.00000    0.09217    0.06897 =
         0.09066   -0.00645    0.02127    0.02987
PART    3
AFIX  23
H15E  2    0.226347    0.302750    0.220355    31.00000   -1.20000
H15F  2    0.346097    0.393854    0.198802    31.00000   -1.20000
H15G  2    0.251175    0.319118    0.234501   -31.00000   -1.20000
H15H  2    0.349716    0.379309    0.165771   -31.00000   -1.20000
AFIX   0
C16B  1    0.260926    0.267036    0.072118    31.00000    0.10331    0.07079 =
         0.10096    0.00375    0.04199    0.02028
AFIX  23
H165  2    0.264255    0.313399    0.014195    31.00000   -1.20000
H166  2    0.351140    0.230211    0.089370    31.00000   -1.20000
AFIX   0
C17B  1    0.139245    0.176109    0.037804    31.00000    0.14183    0.08164 =
         0.08924   -0.01270    0.02333    0.00853
AFIX  23
H175  2    0.051017    0.212217    0.009292    31.00000   -1.20000
H176  2    0.125693    0.138381    0.098581    31.00000   -1.20000
AFIX   0
C18B  1    0.160784    0.081157   -0.047074    31.00000    0.20896    0.08041 =
         0.08983   -0.01571    0.04488    0.00818
AFIX 137
H18A  2    0.174308    0.117844   -0.107518    31.00000   -1.50000
H18B  2    0.076007    0.024222   -0.068082    31.00000   -1.50000
H18C  2    0.245410    0.042454   -0.018317    31.00000   -1.50000
AFIX   0
PART    4
C16D  1    0.187676    0.230530    0.105533   -31.00000    0.10331    0.07079 =
         0.10096    0.00375    0.04199    0.02028
AFIX  23
H16A  2    0.145495    0.185422    0.152058   -31.00000   -1.20000
H16B  2    0.106948    0.245683    0.048462   -31.00000   -1.20000
AFIX   0
C17D  1    0.277860    0.151268    0.057403   -31.00000    0.14183    0.08164 =
         0.08924   -0.01270    0.02333    0.00853
AFIX  23
H17A  2    0.292490    0.086277    0.100171   -31.00000   -1.20000
H17B  2    0.373161    0.195196    0.068029   -31.00000   -1.20000
AFIX   0
C18D  1    0.233997    0.096721   -0.057274   -31.00000    0.20896    0.08041 =
         0.08983   -0.01571    0.04488    0.00818
AFIX 137
H18D  2    0.129753    0.077770   -0.079293   -31.00000   -1.50000
H18E  2    0.280838    0.026141   -0.063917   -31.00000   -1.50000
H18F  2    0.263682    0.151783   -0.101075   -31.00000   -1.50000
AFIX   0
PART    0
H1A   2    0.414701    0.455513    0.562527    11.00000    0.07981
H1B   2    0.042046    0.946674    0.580051    11.00000    0.07492
HKLF    4
END
;
data_global
_journal_date_recd_electronic     2012-04-02
_journal_date_accepted     2012-04-19
_journal_name_full     'Acta Crystallographica, Section E'
_journal_year     2012
_journal_volume     68
_journal_issue      5
_journal_page_first     o1521
_journal_page_last     o1521
_journal_paper_category     QO
_journal_paper_doi     10.1107/S1600536812017370
_journal_coeditor_code     BH2427
_publ_contact_author_name     'Kant, Rajni'
_publ_contact_author_address
;
Post-Graduate Department of Physics & Electronics
University of Jammu
Jammu Tawi 180 006
India
;
_publ_contact_author_email     rkvk.paper11@gmail.com
_publ_contact_author_fax      911912432051
_publ_contact_author_phone      919419194375
_publ_section_title
;
(4-Butoxyphenyl)(1<i>H</i>-pyrrol-2-yl)methanone
;
loop_
    _publ_author_name
    _publ_author_footnote
    _publ_author_address
    "Prakash, V." .
;
Shirdi Sai Engineering College
Anekal
Bangalore 562 106
India
;
    "Kapoor, Kamini" .
;
X-ray Crystallography Laboratory
Post-Graduate Department of Physics & Electronics
University of Jammu
Jammu Tawi 180 006
India
;
    "Shet Prakash, M." .
;
Centre for Advanced Materials, Tumkur University
and Department of Chemistry
University College of Science
Tumkur University, Tumkur
India
Tumkur
India
;
    "Gupta, Vivek K." .
;
X-ray Crystallography Laboratory
Post-Graduate Department of Physics & Electronics
University of Jammu
Jammu Tawi 180 006
India
;
    'Kant, Rajni' .
;
X-ray Crystallography Laboratory
Post-Graduate Department of Physics & Electronics
University of Jammu
Jammu Tawi 180 006
India
;
