# Supplementary material for: (4-But­oxy­phen­yl)(1H-pyrrol-2-yl)methanone
Source: Acta Crystallogr Sect E Struct Rep Online. 2012 Apr 25;68(Pt 5):o1521. doi: 10.1107/S1600536812017370 (PMC3344625; doi:10.1107/S1600536812017370)
Supplement: Supplementary file 2 [file e-68-o1521-Isup2.hkl]

#
# h,k,l, Fc-squared, Fo-squared, sigma(Fo-squared) and status flag
#
data_I
_shelx_title ' P2C2 in P-1'
_shelx_refln_list_code          4
_shelx_F_calc_maximum      164.22
_exptl_crystal_F_000       520.00
_reflns_d_resolution_high  0.8107
 
loop_
 _symmetry_equiv_pos_as_xyz
 'x, y, z'
 '-x, -y, -z'
 
_cell_length_a     9.4779
_cell_length_b    11.4478
_cell_length_c    13.1117
_cell_angle_alpha  95.155
_cell_angle_beta  104.118
_cell_angle_gamma  94.626
 
_shelx_F_squared_multiplier     1.000
 
loop_
 _refln_index_h
 _refln_index_k
 _refln_index_l
 _refln_F_squared_calc
 _refln_F_squared_meas
 _refln_F_squared_sigma
 _refln_observed_status
   2   0   0     3765.26     3819.66     15.34 o
   3   0   0     2648.01     2492.10     13.09 o
   4   0   0        3.95        3.29      0.63 o
   5   0   0       94.30       94.34      3.55 o
   6   0   0        6.94        6.04      1.23 o
   7   0   0        1.70        0.91      0.57 o
   8   0   0       57.59       52.72      5.74 o
   9   0   0        0.31       -0.78      2.33 o
  10   0   0       28.35       32.64      5.49 o
  11   0   0        2.23        3.61      2.70 o
 -11   1   0        0.02       -0.09      1.52 o
 -10   1   0        4.27        2.71      3.59 o
  -9   1   0       13.26       13.73      3.54 o
  -8   1   0      136.83      140.85      9.40 o
  -7   1   0      133.57      125.95      8.43 o
  -6   1   0      451.06      470.54     10.30 o
  -5   1   0      970.72      942.67     13.08 o
  -4   1   0      823.69      868.34      9.12 o
  -3   1   0      273.05      270.05      4.80 o
  -2   1   0      224.59      222.19      4.84 o
   2   1   0     4372.56     4189.11     21.77 o
   3   1   0     2696.29     2714.61     15.03 o
   4   1   0     1607.90     1741.42     19.09 o
   5   1   0      767.41      763.61     14.22 o
   6   1   0       82.24       77.59      4.89 o
   7   1   0      259.76      233.32     20.70 o
   8   1   0       38.38       46.15      5.49 o
   9   1   0        0.16        1.22      3.25 o
  10   1   0       10.58       11.25      3.29 o
  11   1   0        1.25        3.81      3.43 o
 -11   2   0        1.42        4.98      4.36 o
 -10   2   0        4.30        6.33      2.54 o
  -9   2   0        9.35       11.17      3.09 o
  -8   2   0       14.12       16.41      2.16 o
  -7   2   0      121.54      112.07      5.34 o
  -6   2   0       58.05       71.69      3.98 o
  -5   2   0      252.05      225.68      5.47 o
  -4   2   0       77.23       83.62      2.65 o
  -3   2   0     3108.47     3140.05     12.27 o
  -2   2   0      101.23      105.02      1.66 o
  -1   2   0        0.01        0.33      0.24 o
   0   2   0     4432.16     4150.52     18.97 o
   1   2   0      204.29      213.66      2.41 o
   2   2   0     1510.08     1426.89     11.70 o
   3   2   0      122.77      105.84      2.35 o
   4   2   0      164.64      176.57      6.38 o
   5   2   0      435.31      443.42     11.66 o
   6   2   0       88.50       84.88      5.38 o
   7   2   0       13.12       10.84      2.13 o
   8   2   0      114.53      117.36      7.45 o
   9   2   0       26.75       29.39      4.85 o
  10   2   0       18.94       24.15      5.16 o
 -11   3   0        3.76        3.50      3.93 o
 -10   3   0        9.70       11.42      2.55 o
  -9   3   0        2.01        2.84      1.78 o
  -8   3   0        8.16        7.52      1.30 o
  -7   3   0       64.80       64.24      3.84 o
  -6   3   0       15.97       22.16      1.79 o
  -5   3   0      444.39      418.20      6.87 o
  -4   3   0      922.55      960.87      8.34 o
  -3   3   0        9.59        8.28      0.60 o
  -2   3   0      325.98      343.32      5.72 o
  -1   3   0     1032.46      981.26      9.47 o
   0   3   0      233.38      227.68      2.78 o
   1   3   0      773.08      672.64      5.66 o
   2   3   0     1063.22     1035.32      7.90 o
   3   3   0      548.09      547.07      7.62 o
   4   3   0      302.81      372.91      8.45 o
   5   3   0      110.84      107.08      5.80 o
   6   3   0        6.77        8.55      1.89 o
   7   3   0        0.09       -1.26      1.18 o
   8   3   0        0.49       -0.87      1.40 o
   9   3   0        0.17       -1.10      3.09 o
  10   3   0       10.33       14.99      5.62 o
 -11   4   0        0.91        0.06      1.67 o
 -10   4   0        7.46        7.29      2.85 o
  -9   4   0        4.92        2.14      1.43 o
  -8   4   0        5.97        6.53      1.39 o
  -7   4   0        1.13        4.56      1.30 o
  -6   4   0        0.04       -0.02      0.42 o
  -5   4   0       39.06       49.82      2.15 o
  -4   4   0       14.12       17.91      1.09 o
  -3   4   0      518.32      506.52      5.48 o
  -2   4   0      886.57      839.32     10.42 o
  -1   4   0        0.23       -0.30      0.33 o
   0   4   0     1277.01     1227.67     14.95 o
   1   4   0       26.59       29.76      1.22 o
   2   4   0      845.28      905.90      9.50 o
   3   4   0      423.27      460.83      7.91 o
   4   4   0       39.43       39.90      3.88 o
   5   4   0      306.36      285.45      6.95 o
   6   4   0       69.65       62.37      6.36 o
   7   4   0        4.08        7.26      3.48 o
   8   4   0        9.01       10.70      2.57 o
   9   4   0        0.15       -2.95      2.33 o
  10   4   0        0.91        6.04      5.13 o
 -10   5   0        3.73        2.96      1.69 o
  -9   5   0        8.38        8.13      1.96 o
  -8   5   0        1.05        2.34      1.80 o
  -7   5   0       17.29       18.15      2.54 o
  -6   5   0       16.51       15.08      1.60 o
  -5   5   0        0.45        0.12      0.45 o
  -4   5   0      102.03       92.05      2.64 o
  -3   5   0       47.55       49.91      1.50 o
  -2   5   0        0.00        0.66      0.81 o
  -1   5   0      421.12      393.36     11.99 o
   0   5   0       15.83       14.65      1.07 o
   1   5   0      414.61      447.91      6.43 o
   2   5   0      157.86      168.67      4.65 o
   3   5   0      133.19      112.81      4.29 o
   4   5   0       24.65       23.46      2.30 o
   5   5   0        2.34        3.52      1.63 o
   6   5   0       33.08       38.54      4.27 o
   7   5   0        7.70       12.87      2.73 o
   8   5   0        1.43        5.18      2.89 o
   9   5   0        7.20        5.46      2.89 o
  10   5   0        0.33       -0.34      2.41 o
 -10   6   0        0.39       -0.12      1.62 o
  -9   6   0        1.16        1.08      1.45 o
  -8   6   0        2.25        1.32      0.96 o
  -7   6   0       27.81       27.22      3.16 o
  -6   6   0       15.30       14.93      2.18 o
  -5   6   0       14.49       16.48      1.16 o
  -4   6   0      181.56      196.87      4.62 o
  -3   6   0        2.73        3.33      0.90 o
  -2   6   0       82.71       71.44      3.84 o
  -1   6   0        8.46        6.03      0.58 o
   0   6   0        0.31        0.28      0.40 o
   1   6   0       39.00       34.61      1.98 o
   2   6   0       11.24       11.08      1.67 o
   3   6   0      105.03      106.35      4.36 o
   4   6   0       38.62       44.67      3.06 o
   5   6   0        0.23        0.39      0.80 o
   6   6   0      141.72      135.63      7.84 o
   7   6   0       26.60       24.99      3.73 o
   8   6   0        2.07        2.79      1.68 o
   9   6   0        3.04        3.11      1.87 o
 -10   7   0        0.84        0.28      1.35 o
  -9   7   0       12.37       11.29      2.25 o
  -8   7   0        0.29       -0.36      0.93 o
  -7   7   0       69.64       76.62      5.56 o
  -6   7   0       13.64       13.78      2.10 o
  -5   7   0       11.30       10.82      1.25 o
  -4   7   0        1.52        1.75      0.47 o
  -3   7   0        4.05        7.70      1.37 o
  -2   7   0      298.70      306.88      7.49 o
  -1   7   0       13.78       10.69      0.79 o
   0   7   0        8.20        8.09      1.39 o
   1   7   0      180.81      183.05      4.85 o
   2   7   0       57.38       67.72      3.97 o
   3   7   0        7.05        6.30      1.32 o
   4   7   0       11.32        8.82      1.71 o
   5   7   0        6.59        4.82      1.21 o
   6   7   0       34.34       30.55      3.87 o
   7   7   0       19.67       18.77      3.27 o
   8   7   0       19.65       15.51      3.40 o
   9   7   0        0.19        0.91      1.72 o
  -9   8   0        1.05        0.18      1.15 o
  -8   8   0        1.71       -0.19      1.41 o
  -7   8   0        0.60       -0.26      1.01 o
  -6   8   0        0.91        0.17      0.91 o
  -5   8   0       20.40       18.10      2.50 o
  -4   8   0       17.49       19.60      2.76 o
  -3   8   0       18.49       12.92      1.38 o
  -2   8   0       29.91       32.85      2.91 o
  -1   8   0      106.34      110.50      6.40 o
   0   8   0       17.89       15.99      1.55 o
   1   8   0      107.65      108.07      4.58 o
   2   8   0       44.59       48.90      3.60 o
   3   8   0       15.02       17.52      2.74 o
   4   8   0       22.67       17.95      2.31 o
   5   8   0        0.33        1.21      1.48 o
   6   8   0        0.12        0.02      3.31 o
   7   8   0        7.68        4.07      2.48 o
   8   8   0        0.20        2.99      2.23 o
  -9   9   0        0.08        0.30      1.77 o
  -8   9   0        4.97        5.73      2.39 o
  -7   9   0       12.21       14.88      2.74 o
  -6   9   0       43.65       51.80      4.60 o
  -5   9   0       49.99       51.52      6.15 o
  -4   9   0      181.93      186.28      6.53 o
  -3   9   0      101.70      111.65      5.14 o
  -2   9   0        4.30        5.06      1.44 o
  -1   9   0      102.69       90.00      5.42 o
   0   9   0       29.35       29.60      2.80 o
   1   9   0      441.76      474.49     11.72 o
   2   9   0       22.70       17.70      2.50 o
   3   9   0      208.28      193.29      8.03 o
   4   9   0       84.17       80.41      5.33 o
   5   9   0        6.11        6.23      2.59 o
   6   9   0        7.61       10.03      6.09 o
   7   9   0        0.10       -2.57      2.42 o
  -8  10   0        2.23        7.07      2.80 o
  -7  10   0        3.73        4.57      2.24 o
  -6  10   0        1.02        2.14      1.46 o
  -5  10   0       22.21       21.53      3.13 o
  -4  10   0       58.11       65.33      4.14 o
  -3  10   0       11.21       14.55      3.17 o
  -2  10   0      258.97      261.81      9.70 o
  -1  10   0       18.20       22.94      3.13 o
   0  10   0       35.81       43.23      5.68 o
   1  10   0      286.31      300.30     11.64 o
   2  10   0       86.00       95.25      7.25 o
   3  10   0      272.21      307.54     14.00 o
   4  10   0        3.12        6.83      4.92 o
   5  10   0       12.29       16.89      5.82 o
   6  10   0        6.32        8.89      4.42 o
   7  10   0        0.13        2.53      3.67 o
  -7  11   0       12.40       22.12      4.71 o
  -6  11   0        1.85        0.53      1.38 o
  -5  11   0        1.11        1.96      1.42 o
  -4  11   0        9.36        6.04      4.10 o
  -3  11   0       45.49       48.89      4.34 o
  -2  11   0      120.38      129.17      7.37 o
  -1  11   0      343.34      373.89     14.15 o
   0  11   0        0.02        3.83      3.09 o
   1  11   0        3.87       -0.75      2.22 o
   2  11   0        0.21       -8.15      5.43 o
   3  11   0        4.37        4.32      1.75 o
   4  11   0       18.85       19.89      4.25 o
   5  11   0        0.05        2.95      2.31 o
   6  11   0        1.10        7.77      4.41 o
  -6  12   0        1.33        4.76      2.80 o
  -5  12   0        0.01       -1.53      3.39 o
  -4  12   0        7.10       10.75      2.64 o
  -3  12   0       13.90       12.78      2.96 o
  -2  12   0        3.85        5.14      1.65 o
  -1  12   0       47.13       57.43      5.25 o
   0  12   0       17.99       19.88      4.68 o
   1  12   0       10.74        3.72      4.81 o
   2  12   0       29.40       29.48      7.70 o
   3  12   0        8.48        2.16      2.86 o
   4  12   0        0.25        4.05      5.49 o
  -5  13   0        1.52        3.64      3.61 o
  -4  13   0        0.02       -1.88      3.01 o
  -3  13   0        0.02        0.08      3.44 o
  -2  13   0        0.03       -0.34      2.69 o
  -1  13   0        1.66        4.55      3.26 o
   0  13   0        0.00        2.02      5.22 o
   1  13   0        0.00       -3.60      2.75 o
   2  13   0        2.26        4.27      4.35 o
   3  13   0        0.90        8.03      6.15 o
  -2  14   0        0.41        4.57      5.30 o
  -1  14   0        1.31       13.64      7.00 o
   0 -14   1        0.00       -0.28      3.75 o
   1 -14   1        3.56       -5.82      5.95 o
   2 -14   1        0.00        1.96      1.86 o
  -3 -13   1        0.26        0.10      3.65 o
  -2 -13   1        0.60       -2.00      4.51 o
  -1 -13   1        0.21       -1.15      2.28 o
   0 -13   1       42.05       45.30      4.93 o
   1 -13   1        0.58        0.78      2.19 o
   2 -13   1        4.05        3.08      3.75 o
   3 -13   1        3.70        8.74      3.50 o
   4 -13   1       13.64       14.22      3.59 o
   5 -13   1        1.68        0.58      2.13 o
  -5 -12   1        1.40       31.65     10.85 o
  -4 -12   1        0.19        4.66      5.40 o
  -3 -12   1        0.07       -1.82      3.82 o
  -2 -12   1        0.26       -1.58      2.27 o
  -1 -12   1       58.00       58.64      6.69 o
   0 -12   1       56.35       60.27      5.56 o
   1 -12   1       55.42       63.51      6.38 o
   2 -12   1        5.87       10.34      2.23 o
   3 -12   1       40.90       52.22      6.34 o
   4 -12   1        1.85        1.01      1.61 o
   5 -12   1        0.01        1.22      1.72 o
   6 -12   1        0.89        3.36      2.47 o
  -6 -11   1       11.55       16.17      4.98 o
  -5 -11   1        4.99        4.87      1.64 o
  -4 -11   1        2.82        3.36      2.75 o
  -3 -11   1        0.15        0.23      2.00 o
  -2 -11   1       42.73       39.95      8.17 o
  -1 -11   1      118.65      132.05      9.52 o
   0 -11   1      329.30      349.07     12.59 o
   1 -11   1       63.10       76.52      5.82 o
   2 -11   1        0.01        0.36      1.14 o
   3 -11   1       50.60       48.75      4.50 o
   4 -11   1       45.88       39.92      4.29 o
   5 -11   1        8.00        6.16      1.42 o
   6 -11   1        5.33        7.35      2.02 o
   7 -11   1        0.38        3.57      7.78 o
  -7 -10   1        3.42        1.67      2.54 o
  -6 -10   1        5.23       10.21      4.53 o
  -5 -10   1        0.38        2.79      3.41 o
  -4 -10   1       22.43       30.01      5.90 o
  -3 -10   1       91.78       99.11      7.93 o
  -2 -10   1       72.21       74.11      5.15 o
  -1 -10   1       13.29       11.91      1.92 o
   0 -10   1      146.54      153.86      7.83 o
   1 -10   1        7.62        8.83      2.09 o
   2 -10   1      161.84      179.51      8.04 o
   3 -10   1       50.72       57.80      4.46 o
   4 -10   1       36.91       41.63      3.35 o
   5 -10   1        2.34        2.82      1.54 o
   6 -10   1        3.43        5.78      1.56 o
   7 -10   1       11.62       13.39      3.49 o
   8 -10   1        4.22        5.09      2.66 o
  -8  -9   1        6.59        6.53      3.58 o
  -7  -9   1        0.60        2.19      1.60 o
  -6  -9   1        0.79        2.39      3.80 o
  -5  -9   1       17.42       18.66      4.67 o
  -4  -9   1       28.85       30.97      4.52 o
  -3  -9   1       12.80       13.25      3.07 o
  -2  -9   1       80.06       80.77      5.13 o
  -1  -9   1       48.93       43.73      3.61 o
   0  -9   1        1.08        0.10      0.61 o
   1  -9   1      165.63      166.50      4.78 o
   2  -9   1       53.40       57.72      4.28 o
   3  -9   1      169.41      185.46      6.67 o
   4  -9   1       15.39       18.32      1.99 o
   5  -9   1        0.44       -0.88      0.86 o
   6  -9   1       17.11       22.53      3.10 o
   7  -9   1        5.79        3.19      1.46 o
   8  -9   1        0.33       -1.61      1.28 o
   9  -9   1        0.07        1.43      1.40 o
  -8  -8   1        0.03       -0.35      2.41 o
  -7  -8   1        0.45       -0.77      2.16 o
  -6  -8   1       10.86        8.28      3.16 o
  -5  -8   1       47.11       51.75      6.24 o
  -4  -8   1       43.78       32.40      4.45 o
  -3  -8   1       21.43       22.50      3.65 o
  -2  -8   1        0.79        1.69      1.11 o
  -1  -8   1       16.94       13.61      2.22 o
   0  -8   1        7.65        9.54      1.26 o
   1  -8   1        1.81        2.00      0.38 o
   2  -8   1       22.66       24.09      2.50 o
   3  -8   1       10.42       11.20      1.52 o
   4  -8   1       46.60       46.62      3.67 o
   5  -8   1       90.59       78.98      8.71 o
   6  -8   1       22.93       25.19      3.27 o
   7  -8   1        8.65        8.29      1.96 o
   8  -8   1       10.98        6.70      1.74 o
   9  -8   1        2.72        1.46      1.23 o
  -9  -7   1        0.32       -1.87      1.64 o
  -8  -7   1        1.82        3.65      2.03 o
  -7  -7   1        0.60        0.44      1.36 o
  -6  -7   1        3.67       -3.91      2.61 o
  -5  -7   1        0.89       -0.25      0.60 o
  -4  -7   1       43.35       37.23      5.07 o
  -3  -7   1        4.54        5.23      1.10 o
  -2  -7   1        2.42        2.91      1.19 o
  -1  -7   1       20.18       22.71      1.87 o
   0  -7   1       69.80       74.71      2.81 o
   1  -7   1        0.02        0.39      0.38 o
   2  -7   1       46.03       41.48      2.76 o
   3  -7   1        0.05       -0.35      0.84 o
   4  -7   1       58.70       56.28      2.26 o
   5  -7   1       12.41       13.99      1.29 o
   6  -7   1       68.28       65.66      6.95 o
   7  -7   1        4.50        2.25      1.69 o
   8  -7   1        0.60        0.53      1.51 o
   9  -7   1       16.35       16.42      2.96 o
  10  -7   1        0.26        0.87      1.61 o
  -9  -6   1        0.01        0.75      1.87 o
  -8  -6   1        7.82        9.61      2.73 o
  -7  -6   1       26.78       24.73      3.64 o
  -6  -6   1        0.22       -0.80      1.16 o
  -5  -6   1        3.35        3.02      0.80 o
  -4  -6   1       57.61       48.41      2.83 o
  -3  -6   1       55.69       53.10      2.78 o
  -2  -6   1       10.60        9.74      1.15 o
  -1  -6   1        0.10        0.40      0.67 o
   0  -6   1      115.05      109.50      3.43 o
   1  -6   1       83.78       91.82      2.41 o
   2  -6   1       57.07       50.59      2.78 o
   3  -6   1        1.66        1.85      0.37 o
   4  -6   1        0.44        1.04      0.35 o
   5  -6   1       14.29       11.80      1.21 o
   6  -6   1        0.92       -0.51      1.03 o
   7  -6   1       35.31       37.69      3.77 o
   8  -6   1       27.24       29.89      3.78 o
   9  -6   1       18.08       20.10      3.36 o
  10  -6   1        5.27        7.39      2.62 o
 -10  -5   1        1.54        2.46      4.32 o
  -9  -5   1        0.04       -0.14      2.20 o
  -8  -5   1       26.55       29.64      4.91 o
  -7  -5   1      113.05      117.25      7.43 o
  -6  -5   1        0.26       -0.05      1.54 o
  -5  -5   1      118.97      122.52      6.49 o
  -4  -5   1        4.84        3.86      2.18 o
  -3  -5   1        7.60        6.91      1.02 o
  -2  -5   1      407.76      351.63      5.80 o
  -1  -5   1      243.82      230.66      4.66 o
   0  -5   1      146.84      156.62      3.19 o
   1  -5   1      602.36      633.09      7.92 o
   2  -5   1       12.63        9.42      0.82 o
   3  -5   1       72.98       78.61      2.12 o
   4  -5   1       52.70       47.86      2.15 o
   5  -5   1       40.50       43.10      2.07 o
   6  -5   1       71.34       79.23      5.01 o
   7  -5   1       21.95       20.60      2.69 o
   8  -5   1        0.18       -0.20      0.71 o
   9  -5   1        0.92       -0.04      1.50 o
  10  -5   1        0.20        0.48      1.36 o
 -10  -4   1        2.69        1.53      1.99 o
  -9  -4   1        0.41       -2.10      1.96 o
  -8  -4   1        0.30        0.49      4.20 o
  -7  -4   1        2.64        0.12      1.80 o
  -6  -4   1        0.22        0.62      1.85 o
  -5  -4   1       93.51       92.38      6.01 o
  -4  -4   1      272.72      270.99      8.49 o
  -3  -4   1      221.41      214.49      4.40 o
  -2  -4   1      144.19      161.13      3.04 o
  -1  -4   1      130.98      126.34      2.72 o
   0  -4   1      131.84      133.53      2.39 o
   1  -4   1      343.56      312.61      7.34 o
   2  -4   1       43.01       39.85      1.58 o
   3  -4   1       68.42       79.79      2.49 o
   4  -4   1      350.58      335.99      5.64 o
   5  -4   1        1.23        1.76      0.82 o
   6  -4   1       87.49       85.39      5.06 o
   7  -4   1      110.47      104.09      5.88 o
   8  -4   1       13.15       11.47      2.15 o
   9  -4   1        1.35        1.17      1.79 o
  10  -4   1        1.93        4.25      2.70 o
 -10  -3   1       21.28       22.60      6.76 o
  -9  -3   1        1.37        0.74      2.00 o
  -8  -3   1        0.28       -0.93      2.23 o
  -7  -3   1       43.63       44.23      5.40 o
  -6  -3   1      188.19      212.49     13.00 o
  -5  -3   1       26.46       32.59      4.09 o
  -4  -3   1      453.47      463.63     13.48 o
  -3  -3   1      533.34      489.47      9.68 o
  -2  -3   1      702.94      653.60      5.39 o
  -1  -3   1      483.16      436.51      4.07 o
   0  -3   1       10.22       10.03      1.14 o
   1  -3   1        0.00       -0.30      0.28 o
   2  -3   1      180.33      155.43      2.83 o
   3  -3   1      577.70      546.41      6.40 o
   4  -3   1      384.04      425.76      6.19 o
   5  -3   1      364.11      396.51      7.05 o
   6  -3   1       27.73       30.41      2.85 o
   7  -3   1        0.90        3.39      1.33 o
   8  -3   1        4.63        5.92      2.76 o
   9  -3   1       14.68       14.91      3.65 o
  10  -3   1       13.96       10.53      3.03 o
  11  -3   1        6.26       10.41      4.80 o
 -11  -2   1        0.41        5.33      4.12 o
 -10  -2   1        0.43        0.86      2.11 o
  -9  -2   1        3.94        1.16      1.40 o
  -8  -2   1       68.84       72.37      7.66 o
  -7  -2   1        8.57        5.48      1.65 o
  -6  -2   1       43.28       43.25      3.90 o
  -5  -2   1        3.72       11.01      2.00 o
  -4  -2   1      173.66      188.81      8.17 o
  -3  -2   1        4.94        1.66      0.65 o
  -2  -2   1     6075.99     6068.78     54.58 o
  -1  -2   1     1946.19     1846.94     10.74 o
   0  -2   1     2653.68     2435.16      8.18 o
   2  -2   1     4277.59     4219.38     15.59 o
   3  -2   1       50.23       39.78      1.72 o
   4  -2   1        0.55        2.07      0.48 o
   5  -2   1      309.30      343.74      7.21 o
   6  -2   1        5.64        6.81      1.49 o
   7  -2   1       14.04       19.26      2.27 o
   8  -2   1       29.65       25.74      3.48 o
   9  -2   1        4.61        7.64      3.94 o
  10  -2   1       28.90       30.21      7.44 o
  11  -2   1        2.81        3.16      3.16 o
 -11  -1   1        0.08       -0.79      2.31 o
 -10  -1   1        1.52        3.74      1.69 o
  -9  -1   1       51.63       46.54      5.98 o
  -8  -1   1       54.53       54.81      6.07 o
  -7  -1   1       86.52       84.64      6.93 o
  -6  -1   1      287.01      299.79     11.74 o
  -5  -1   1     1216.06     1187.14     17.64 o
  -4  -1   1        0.22        0.19      0.83 o
  -3  -1   1     3225.44     3297.57     34.36 o
  -2  -1   1    26120.03    28985.14     79.41 o
   2  -1   1    26967.77    27691.99     72.68 o
   3  -1   1     4121.25     4213.43     18.53 o
   4  -1   1      397.99      427.40      6.37 o
   5  -1   1      134.74      133.10      5.06 o
   6  -1   1       22.39       21.63      2.98 o
   7  -1   1        6.40        3.87      1.32 o
   8  -1   1        0.42       -0.08      0.60 o
   9  -1   1        3.74        4.00      2.29 o
  10  -1   1       17.15       18.00      6.06 o
  11  -1   1        0.53        2.86      3.48 o
 -11   0   1        0.15       -0.05      2.83 o
 -10   0   1       44.18       33.20      5.36 o
  -9   0   1        1.58       -0.75      1.56 o
  -8   0   1      137.54      160.49      9.97 o
  -7   0   1      117.59      130.04     10.66 o
  -6   0   1       38.38       28.07      3.48 o
  -5   0   1      127.23      121.40      6.56 o
  -4   0   1      783.09      765.42     13.19 o
  -3   0   1     1967.65     1906.07     18.33 o
  -2   0   1     4293.55     4168.26     21.66 o
   2   0   1    11335.09    11503.84     88.14 o
   3   0   1       68.08       63.57      2.01 o
   4   0   1        4.35        3.24      0.85 o
   5   0   1        1.62       -1.81      1.21 o
   6   0   1      138.53      129.09      4.99 o
   7   0   1      154.03      152.39      9.33 o
   8   0   1       43.39       39.54      5.16 o
   9   0   1       29.06       23.32      4.51 o
  10   0   1        4.17        4.16      1.84 o
  11   0   1        0.28        0.18      3.41 o
 -11   1   1        5.02        4.64      2.37 o
 -10   1   1       62.02       60.00      7.11 o
  -9   1   1       17.27       15.25      3.71 o
  -8   1   1       32.30       39.07      5.76 o
  -7   1   1       29.38       22.25      3.42 o
  -6   1   1       76.08       73.35      3.62 o
  -5   1   1     1298.34     1336.08     14.49 o
  -4   1   1      296.70      301.47      4.17 o
  -3   1   1        4.63        3.00      0.42 o
  -2   1   1      658.92      640.68      4.41 o
   1   1   1       29.87       40.86      1.25 o
   2   1   1     3167.75     3076.38     18.67 o
   3   1   1       34.91       27.35      1.52 o
   4   1   1     1798.10     1709.40     25.83 o
   5   1   1        4.89        3.82      1.29 o
   6   1   1       51.76       50.71      2.66 o
   7   1   1       30.06       22.18      4.46 o
   8   1   1        0.41        1.67      1.18 o
   9   1   1        1.78        1.40      2.37 o
  10   1   1       45.35       58.77      7.60 o
 -11   2   1        2.42        0.11      1.49 o
 -10   2   1       18.21       21.46      4.22 o
  -9   2   1       28.72       19.80      3.78 o
  -8   2   1       52.93       46.49      5.24 o
  -7   2   1       19.06       16.29      1.98 o
  -6   2   1       30.43       34.70      2.26 o
  -5   2   1      140.67      134.13      4.00 o
  -4   2   1      183.32      157.03      3.14 o
  -3   2   1      326.64      285.17      3.19 o
  -2   2   1      959.34      976.56      7.06 o
  -1   2   1     1368.19     1341.17     16.20 o
   0   2   1      284.25      290.17      5.60 o
   1   2   1     1113.47     1060.47      6.73 o
   2   2   1      797.33      876.68      7.85 o
   3   2   1     1229.95     1150.06     12.80 o
   4   2   1      780.90      833.29     20.46 o
   5   2   1       36.25       39.36      3.49 o
   6   2   1      360.11      383.60     12.05 o
   7   2   1        4.72        1.35      1.08 o
   8   2   1       18.37       17.48      2.96 o
   9   2   1       26.19       23.51      4.75 o
  10   2   1       32.05       49.82      6.90 o
 -11   3   1        0.10        2.28      1.29 o
 -10   3   1        2.54        0.52      0.95 o
  -9   3   1        0.17        2.99      1.41 o
  -8   3   1        2.40        3.35      1.12 o
  -7   3   1       45.56       48.75      2.75 o
  -6   3   1      129.14      124.40      3.97 o
  -5   3   1      602.27      610.67      7.35 o
  -4   3   1      140.80      141.19      3.31 o
  -3   3   1       77.01       80.29      1.98 o
  -2   3   1       85.81       86.65      1.95 o
  -1   3   1     1043.62     1012.32     11.21 o
   0   3   1        0.45        2.20      1.91 o
   1   3   1      104.78      133.93      2.50 o
   2   3   1        1.92        1.07      0.44 o
   3   3   1     1091.50     1021.83     11.43 o
   4   3   1      256.11      226.39      5.51 o
   5   3   1      334.48      334.40      6.79 o
   6   3   1        0.09        2.16      0.53 o
   7   3   1        9.16        7.07      2.17 o
   8   3   1        0.03        0.18      1.41 o
   9   3   1        1.74        2.74      1.83 o
  10   3   1        0.40        0.94      2.87 o
 -11   4   1        7.16        9.25      3.34 o
 -10   4   1        0.18       -0.12      0.98 o
  -9   4   1        0.09        0.57      1.07 o
  -8   4   1        4.33        4.27      1.15 o
  -7   4   1        4.59        8.01      1.61 o
  -6   4   1       16.13       12.83      1.27 o
  -5   4   1       40.43       34.29      1.62 o
  -4   4   1       55.32       48.83      1.73 o
  -3   4   1        2.47        2.28      0.38 o
  -2   4   1      119.63      122.70      4.58 o
  -1   4   1      139.08      142.15      3.37 o
   0   4   1      252.22      281.43      3.62 o
   1   4   1        3.90        5.09      0.71 o
   2   4   1      317.60      309.92      5.24 o
   3   4   1        6.79        9.46      1.28 o
   4   4   1       26.22       23.52      2.19 o
   5   4   1       14.15       14.76      1.67 o
   6   4   1       18.05       23.45      3.29 o
   7   4   1       27.39       23.94      3.41 o
   8   4   1        7.84        6.35      2.79 o
   9   4   1        1.13       -2.39      3.07 o
  10   4   1        0.36        0.35      3.82 o
 -11   5   1        3.32        6.52      3.17 o
 -10   5   1        0.00       -0.07      1.15 o
  -9   5   1        3.52        3.95      1.47 o
  -8   5   1        0.76        1.66      0.69 o
  -7   5   1        8.45        5.46      1.20 o
  -6   5   1        9.31        9.06      0.99 o
  -5   5   1       55.94       55.57      1.93 o
  -4   5   1      103.14      108.11      2.69 o
  -3   5   1        0.00       -0.18      0.47 o
  -2   5   1      430.48      451.03      8.32 o
  -1   5   1      157.01      162.99      4.95 o
   0   5   1       82.84       88.47      2.68 o
   1   5   1      496.87      501.37      6.93 o
   2   5   1       18.48       28.30      2.57 o
   3   5   1       38.19       36.63      2.54 o
   4   5   1       45.06       52.23      3.16 o
   5   5   1       11.19       10.86      2.52 o
   6   5   1       19.19       29.64      3.80 o
   7   5   1        0.05       -0.75      2.64 o
   8   5   1       53.18       55.95      5.81 o
   9   5   1       11.68        8.87      3.10 o
 -10   6   1        2.07        0.00      2.58 o
  -9   6   1       15.97       20.36      3.13 o
  -8   6   1       37.54       37.29      3.88 o
  -7   6   1        0.08        0.42      0.98 o
  -6   6   1       72.23       83.59      5.10 o
  -5   6   1       11.26       17.35      1.52 o
  -4   6   1      428.40      413.55      7.93 o
  -3   6   1      148.11      151.06      5.14 o
  -2   6   1      152.08      164.91      5.68 o
  -1   6   1        1.16        0.97      0.64 o
   0   6   1        6.33        6.70      0.83 o
   1   6   1       29.48       31.39      2.11 o
   2   6   1        6.95       11.64      2.22 o
   3   6   1      123.39      112.38      5.82 o
   4   6   1       19.43       18.76      2.71 o
   5   6   1        4.74        6.26      2.70 o
   6   6   1       49.64       61.75      5.50 o
   7   6   1        0.02        0.97      3.76 o
   8   6   1        0.78        2.20      2.27 o
   9   6   1        0.12        2.13      2.06 o
 -10   7   1        1.30        0.00      1.47 o
  -9   7   1        2.69        2.51      1.14 o
  -8   7   1        3.61        3.59      1.53 o
  -7   7   1       36.46       41.58      3.94 o
  -6   7   1       11.34       11.56      1.95 o
  -5   7   1       43.69       40.29      2.25 o
  -4   7   1       77.58       81.20      3.96 o
  -3   7   1      168.20      174.89      6.17 o
  -2   7   1      332.21      377.65      8.30 o
  -1   7   1       20.89       24.47      1.64 o
   0   7   1       47.00       38.41      2.42 o
   1   7   1        3.42        3.70      0.99 o
   2   7   1        1.15        3.97      1.23 o
   3   7   1       20.56       20.42      2.27 o
   4   7   1        0.67       -2.30      1.53 o
   5   7   1        3.32        1.44      1.58 o
   6   7   1       24.03       31.40      4.11 o
   7   7   1        4.40        5.52      1.93 o
   8   7   1        3.35        0.95      1.60 o
 -10   8   1        0.19        4.51      3.91 o
  -9   8   1        1.94        1.27      2.72 o
  -8   8   1        0.37       -0.28      1.15 o
  -7   8   1       16.34       19.16      2.77 o
  -6   8   1      145.26      166.46      7.69 o
  -5   8   1       98.28       73.35     10.24 o
  -4   8   1        4.53        1.42      1.36 o
  -3   8   1        0.00        0.81      0.90 o
  -2   8   1       46.37       55.07      3.83 o
  -1   8   1       16.39       13.18      1.56 o
   0   8   1      414.80      449.21     14.45 o
   1   8   1        1.09        1.49      1.03 o
   2   8   1       23.39       25.70      3.46 o
   3   8   1      186.50      176.36      7.53 o
   4   8   1        0.99        0.50      0.97 o
   5   8   1       34.52       31.54      2.98 o
   6   8   1        2.24        5.40      7.70 o
   7   8   1        0.33       -2.53      2.55 o
   8   8   1        0.67       -0.09      2.41 o
  -9   9   1       13.66       17.55      5.88 o
  -8   9   1        7.83        9.11      5.14 o
  -7   9   1       14.62       11.60      3.15 o
  -6   9   1       10.86       11.33      2.19 o
  -5   9   1       37.99       39.50      6.80 o
  -4   9   1      187.33      199.11     22.16 o
  -3   9   1      153.04      162.07      6.25 o
  -2   9   1      335.99      359.95     10.64 o
  -1   9   1      305.28      328.03     14.75 o
   0   9   1       91.63      100.98      7.54 o
   1   9   1      648.56      627.77     18.38 o
   2   9   1       21.18       23.92      3.26 o
   3   9   1       16.15       17.45      2.38 o
   4   9   1       97.54      104.32      6.28 o
   5   9   1        1.07        1.65      1.89 o
   6   9   1        2.16        1.29      3.56 o
   7   9   1        0.00       -3.20      2.53 o
  -8  10   1        0.47        5.54      2.82 o
  -7  10   1       56.36       74.33      8.24 o
  -6  10   1       18.09       27.58      4.97 o
  -5  10   1        5.04        7.78      2.65 o
  -4  10   1      121.02      128.54      7.60 o
  -3  10   1      313.02      331.59     10.61 o
  -2  10   1       39.03       38.96      3.74 o
  -1  10   1       64.31       60.05      5.77 o
   0  10   1       17.77       24.96      6.46 o
   1  10   1      198.67      204.56     11.30 o
   2  10   1       12.71       11.16      2.68 o
   3  10   1       38.67       31.29      3.42 o
   4  10   1        0.42        1.13      1.68 o
   5  10   1       36.83       50.52      6.78 o
   6  10   1        9.02       14.57      4.07 o
  -8  11   1       16.57       26.24      7.18 o
  -7  11   1       41.27       58.27      7.96 o
  -6  11   1        4.44        0.88      1.20 o
  -5  11   1       21.63       23.49      3.43 o
  -4  11   1       13.71       14.90      2.78 o
  -3  11   1        9.96        6.41      4.19 o
  -2  11   1        4.17        2.33      1.53 o
  -1  11   1       44.18       45.78      5.31 o
   0  11   1       62.70       78.54     11.52 o
   1  11   1       73.69       92.19     13.03 o
   2  11   1       11.04        5.39      2.69 o
   3  11   1        1.06        3.01      2.61 o
   4  11   1        6.77        3.33      3.16 o
   5  11   1       13.48       22.02      4.74 o
  -6  12   1        5.80       10.47      3.01 o
  -5  12   1        1.76        3.34      2.09 o
  -4  12   1        8.11        3.44      2.50 o
  -3  12   1        1.67       -4.05      4.31 o
  -2  12   1       27.99       25.38      6.46 o
  -1  12   1        0.00        0.22      1.84 o
   0  12   1       46.60       53.80      7.82 o
   1  12   1        1.48       14.15      5.10 o
   2  12   1       19.37       19.06      5.90 o
   3  12   1        8.75       -0.60      3.77 o
   4  12   1        2.38       10.97      6.56 o
  -5  13   1        3.49        1.73      2.94 o
  -4  13   1        1.77       -3.14      4.17 o
  -3  13   1        1.12       -0.67      1.63 o
  -2  13   1        3.63        5.12      3.17 o
  -1  13   1        0.19        4.47      5.02 o
   0  13   1        1.22        2.46      5.04 o
   1  13   1        1.10       -8.54      6.08 o
   2  13   1        3.33        5.50      4.29 o
   0 -14   2        0.68       -0.54      1.42 o
   1 -14   2        2.80        2.53      3.37 o
   2 -14   2        0.51        0.42      3.76 o
  -3 -13   2        0.08        1.17      4.25 o
  -2 -13   2        9.33        5.78      4.04 o
  -1 -13   2       25.50       28.04      4.29 o
   0 -13   2        4.43        4.21      1.92 o
   1 -13   2       22.37       20.84      3.40 o
   2 -13   2       10.40       17.94      4.49 o
   3 -13   2        1.63        4.52      2.69 o
   4 -13   2        2.16        4.50      3.67 o
   5 -13   2        6.67        9.17      3.88 o
  -5 -12   2        0.11        9.85      5.72 o
  -4 -12   2        5.61       10.52      5.89 o
  -3 -12   2        0.55        0.17      1.91 o
  -2 -12   2       16.95       18.49      3.22 o
  -1 -12   2        4.49        3.30      1.48 o
   0 -12   2        0.01       -1.18      1.96 o
   1 -12   2        2.96        7.07      2.64 o
   2 -12   2      111.97      125.53      7.69 o
   3 -12   2       17.98       21.24      4.35 o
   4 -12   2        0.72        4.48      3.27 o
   5 -12   2        1.44        2.30      6.49 o
   6 -12   2        0.03       -0.96      2.04 o
  -6 -11   2        0.83        1.73      2.60 o
  -5 -11   2       24.86       23.07      8.70 o
  -4 -11   2        0.81        6.83      6.95 o
  -3 -11   2        4.77        5.54      4.57 o
  -2 -11   2       37.65       39.80      4.39 o
  -1 -11   2       71.84       73.96      5.95 o
   0 -11   2       77.11       91.96      6.33 o
   1 -11   2       10.41       14.39      2.31 o
   2 -11   2       22.62       25.62      3.40 o
   3 -11   2       15.57       15.29      2.47 o
   4 -11   2        0.17        1.46      2.51 o
   5 -11   2        8.86        7.40      4.34 o
   6 -11   2        1.51        4.35      1.97 o
   7 -11   2       12.79       17.61      4.41 o
  -7 -10   2        2.87        3.96      2.31 o
  -6 -10   2       12.17       14.48      3.63 o
  -5 -10   2       11.55       16.58      9.69 o
  -4 -10   2        0.46        0.86      4.56 o
  -3 -10   2        2.52        3.35      1.45 o
  -2 -10   2       83.26       93.19      5.10 o
  -1 -10   2       13.01       13.34      1.82 o
   0 -10   2       21.54       22.33      2.44 o
   1 -10   2       32.17       33.76      3.68 o
   2 -10   2        5.05        4.16      1.38 o
   3 -10   2       89.97       97.68      5.91 o
   4 -10   2       45.43       50.46      3.75 o
   5 -10   2       25.28       25.04      3.19 o
   6 -10   2        0.00       -0.81      2.19 o
   7 -10   2        4.63        4.67      1.51 o
   8 -10   2        2.46        1.94      2.04 o
  -8  -9   2       10.04       12.85      4.09 o
  -7  -9   2        2.28        0.36      1.88 o
  -6  -9   2        0.90        1.71      5.95 o
  -5  -9   2        3.33        1.69      1.99 o
  -4  -9   2        1.50        1.50      3.48 o
  -3  -9   2       12.01       11.91      2.14 o
  -2  -9   2       12.85       14.12      2.23 o
  -1  -9   2       52.20       46.63      3.25 o
   0  -9   2        5.50        5.80      1.02 o
   1  -9   2       35.66       38.93      2.54 o
   2  -9   2       18.63       17.98      2.47 o
   3  -9   2       37.32       36.36      2.95 o
   4  -9   2       24.59       24.50      2.32 o
   5  -9   2        4.24        5.31      1.20 o
   6  -9   2        9.45        6.63      3.01 o
   7  -9   2       15.53       16.26      2.92 o
   8  -9   2        0.00       -0.64      1.17 o
   9  -9   2        0.05       -0.23      1.42 o
  -8  -8   2        0.01        0.58      2.05 o
  -7  -8   2       15.05       11.50      3.65 o
  -6  -8   2        0.66        0.84      2.13 o
  -5  -8   2       27.42       22.79      3.94 o
  -4  -8   2       16.35       16.83      6.33 o
  -3  -8   2       33.20       37.86      3.49 o
  -2  -8   2       32.86       30.54      3.00 o
  -1  -8   2       54.26       54.07      3.26 o
   0  -8   2        9.01        9.11      1.18 o
   1  -8   2        2.32        0.89      0.49 o
   2  -8   2        4.42        5.63      0.86 o
   3  -8   2        4.19        3.19      0.48 o
   4  -8   2        5.70        4.18      1.15 o
   5  -8   2        0.19        0.46      1.30 o
   6  -8   2       10.26        9.39      1.84 o
   7  -8   2       10.90       10.42      2.22 o
   8  -8   2       26.92       26.77      3.70 o
   9  -8   2        0.02        0.58      1.17 o
  -9  -7   2        1.87        1.63      1.86 o
  -8  -7   2       63.84       66.25      6.23 o
  -7  -7   2        0.63       -0.45      1.25 o
  -6  -7   2       39.10       35.42      3.80 o
  -5  -7   2        3.14        0.72      1.80 o
  -4  -7   2        0.15        0.02      0.83 o
  -3  -7   2       20.05       21.92      2.63 o
  -2  -7   2        0.15       -0.44      1.46 o
  -1  -7   2      169.28      167.46      5.47 o
   0  -7   2       37.94       36.97      2.05 o
   1  -7   2       41.51       42.19      1.92 o
   2  -7   2      400.96      400.70      6.36 o
   3  -7   2       30.90       29.95      1.47 o
   4  -7   2        2.65        3.60      0.84 o
   5  -7   2       31.58       35.95      2.48 o
   6  -7   2       32.03       28.67      3.09 o
   7  -7   2        9.73       12.89      2.57 o
   8  -7   2       10.56       11.32      2.45 o
   9  -7   2        0.56        1.64      1.58 o
 -10  -6   2        9.91        6.59      3.33 o
  -9  -6   2        0.31        0.62      3.28 o
  -8  -6   2       11.41       11.64      2.78 o
  -7  -6   2       12.85       10.89      2.46 o
  -6  -6   2       13.89       11.25      2.30 o
  -5  -6   2      109.36      107.46      6.22 o
  -4  -6   2      107.13      106.74      7.01 o
  -3  -6   2      170.28      163.41      6.30 o
  -2  -6   2       19.78       30.20      2.66 o
  -1  -6   2        0.32        0.53      0.62 o
   0  -6   2        3.27        4.83      0.84 o
   1  -6   2      183.43      191.03      3.96 o
   2  -6   2       19.15       25.00      1.52 o
   3  -6   2        5.91        6.57      0.86 o
   4  -6   2      212.57      213.59      4.86 o
   5  -6   2       16.67       17.76      1.76 o
   6  -6   2        9.20        9.42      1.23 o
   7  -6   2       26.14       29.79      3.53 o
   8  -6   2        0.74       -1.69      1.26 o
   9  -6   2       17.37       15.16      2.77 o
  10  -6   2        2.19        0.95      1.90 o
 -10  -5   2        4.54       10.44      3.42 o
  -9  -5   2        0.00        0.06      2.14 o
  -8  -5   2        0.45        2.78      3.09 o
  -7  -5   2        2.76        2.08      1.13 o
  -6  -5   2       20.51       24.83      3.21 o
  -5  -5   2       60.12       62.14      4.54 o
  -4  -5   2      136.49      165.61      5.11 o
  -3  -5   2      350.37      368.52      8.68 o
  -2  -5   2      673.43      667.65     12.99 o
  -1  -5   2       33.96       29.79      1.62 o
   0  -5   2      278.02      280.53      4.18 o
   1  -5   2       94.48      107.90      2.64 o
   2  -5   2      355.69      355.68      5.09 o
   3  -5   2      256.33      284.25      4.71 o
   4  -5   2       36.28       39.05      2.15 o
   5  -5   2       43.95       48.39      3.48 o
   6  -5   2        4.32        5.33      1.33 o
   7  -5   2        5.71        3.85      0.98 o
   8  -5   2        0.28        0.58      0.88 o
   9  -5   2        3.00        2.34      1.25 o
  10  -5   2        0.08        2.34      1.42 o
 -10  -4   2        0.10        3.93      2.34 o
  -9  -4   2        1.42        3.64      5.74 o
  -8  -4   2        7.65        6.12      2.31 o
  -7  -4   2       13.92        9.67      2.17 o
  -6  -4   2       47.63       52.83      4.58 o
  -5  -4   2      344.80      364.86     13.40 o
  -4  -4   2     1159.55     1170.70     12.07 o
  -3  -4   2      277.01      370.94      6.88 o
  -2  -4   2      522.04      543.69      7.81 o
  -1  -4   2        1.40        1.38      0.36 o
   0  -4   2      573.44      572.13      5.55 o
   1  -4   2        0.45        0.40      0.27 o
   2  -4   2       11.70       17.39      1.40 o
   3  -4   2     1041.17     1112.04     10.39 o
   4  -4   2      277.21      304.86      5.92 o
   5  -4   2      339.22      347.15      6.92 o
   6  -4   2      135.77      136.09      7.09 o
   7  -4   2       21.55       25.16      2.94 o
   8  -4   2        1.50        2.14      1.16 o
   9  -4   2        0.98        0.96      1.73 o
  10  -4   2        8.48        7.12      2.55 o
 -11  -3   2        1.15        4.08      3.68 o
 -10  -3   2        1.25        7.58      4.47 o
  -9  -3   2        2.05        1.07      2.96 o
  -8  -3   2        0.57       -0.56      1.83 o
  -7  -3   2        2.34       -0.46      1.77 o
  -6  -3   2       18.65       20.90      3.25 o
  -5  -3   2       52.86       58.90      5.18 o
  -4  -3   2       73.22       71.33      2.88 o
  -3  -3   2     1326.72     1301.89     12.11 o
  -2  -3   2      665.75      667.59      7.95 o
  -1  -3   2      946.39      852.24      9.34 o
   0  -3   2        0.58        0.60      0.93 o
   1  -3   2       21.75       21.63      0.92 o
   2  -3   2        5.61        4.19      0.71 o
   3  -3   2      251.36      246.37      4.75 o
   4  -3   2       21.60       23.45      1.55 o
   5  -3   2        9.26        7.08      1.18 o
   6  -3   2        0.21        1.98      1.16 o
   7  -3   2       24.23       25.03      2.87 o
   8  -3   2        1.64        1.00      1.33 o
   9  -3   2        1.16        3.23      2.33 o
  10  -3   2        0.00        3.11      5.52 o
 -11  -2   2        9.12       10.58      4.70 o
 -10  -2   2       10.10        5.73      3.07 o
  -9  -2   2        3.28       -2.86      2.19 o
  -8  -2   2      165.65      147.18     13.90 o
  -7  -2   2       57.70       46.30      7.13 o
  -6  -2   2       99.09       94.71      6.78 o
  -5  -2   2        0.31        0.78      1.34 o
  -4  -2   2      524.58      535.63     13.66 o
  -3  -2   2      510.24      535.36      6.84 o
  -2  -2   2     5918.53     5945.67     33.79 o
  -1  -2   2      438.85      377.35      4.76 o
   0  -2   2    14167.44    14274.53     83.84 o
   1  -2   2    12982.95    12963.13     77.83 o
   2  -2   2        0.40        0.75      0.51 o
   3  -2   2        1.07        0.81      0.42 o
   4  -2   2      964.92      935.31     13.05 o
   5  -2   2       58.79       58.73      3.58 o
   6  -2   2      165.86      165.90      8.04 o
   7  -2   2        0.37        0.48      1.46 o
   8  -2   2       16.68       17.47      2.70 o
   9  -2   2        0.15       -4.77      3.85 o
  10  -2   2        3.25        6.61      8.74 o
 -11  -1   2        1.07       -4.04      3.23 o
 -10  -1   2        1.08        4.77      2.65 o
  -9  -1   2       50.07       55.68      9.01 o
  -8  -1   2       99.28       94.95     10.99 o
  -7  -1   2        3.85       -0.84      1.46 o
  -6  -1   2      296.52      277.01     15.71 o
  -5  -1   2      151.02      143.41     10.12 o
  -4  -1   2       49.13       56.46      3.26 o
  -3  -1   2      255.55      243.66      6.02 o
  -2  -1   2     5476.29     5456.11     28.34 o
  -1  -1   2     3973.61     3767.59     13.88 o
   0  -1   2       43.25       52.38      1.72 o
   1  -1   2     7893.28     7785.83     37.86 o
   2  -1   2     3426.63     3191.91     31.61 o
   3  -1   2      771.83      718.81      7.86 o
   4  -1   2      868.14      849.70     15.35 o
   5  -1   2      103.87      101.60      9.46 o
   6  -1   2       38.22       45.77      4.16 o
   7  -1   2        9.33        3.80      1.77 o
   8  -1   2      114.07       94.17     16.57 o
   9  -1   2        1.22        0.91      2.83 o
  10  -1   2       20.98       19.29      5.99 o
 -11   0   2        0.36       -0.41      2.64 o
 -10   0   2        0.65       -2.28      2.47 o
  -9   0   2       20.53       19.22      4.00 o
  -8   0   2      122.30      135.81      9.15 o
  -7   0   2      181.65      177.72     16.43 o
  -6   0   2       16.94       16.43      1.99 o
  -5   0   2       13.27       26.02      5.27 o
  -4   0   2        0.01       -0.25      0.73 o
  -3   0   2      785.97      776.15     11.37 o
  -2   0   2      772.07      763.83      8.99 o
   1   0   2     2147.29     1902.56     11.63 o
   2   0   2      191.31      155.69      3.20 o
   3   0   2     1621.95     1571.59     15.25 o
   4   0   2      107.91      101.96      3.85 o
   5   0   2        1.49        0.50      0.66 o
   6   0   2       73.89       67.99      4.58 o
   7   0   2       11.16        9.69      1.80 o
   8   0   2       38.03       40.60      7.89 o
   9   0   2       97.51      117.06     14.39 o
  10   0   2        1.64       -1.04      1.89 o
 -11   1   2        1.23       -0.37      2.59 o
 -10   1   2       17.03       17.56      3.79 o
  -9   1   2       21.62       20.99      3.92 o
  -8   1   2        0.10        1.11      1.05 o
  -7   1   2       17.89       19.81      3.15 o
  -6   1   2       15.09       14.10      2.35 o
  -5   1   2       54.64       82.30      4.51 o
  -4   1   2       91.41      110.81      2.81 o
  -3   1   2        6.48       12.39      1.30 o
  -2   1   2      824.44      746.03      5.99 o
  -1   1   2     2379.23     2201.13      8.38 o
   0   1   2      155.42      146.95      3.05 o
   1   1   2     3181.64     2905.71     16.51 o
   2   1   2     1150.71     1091.36     11.21 o
   3   1   2      505.39      495.01      8.04 o
   4   1   2     1611.56     1676.53     19.75 o
   5   1   2      185.25      189.88      7.36 o
   6   1   2        0.51       -0.59      1.06 o
   7   1   2       12.50        8.78      1.34 o
   8   1   2        0.64       -2.04      1.71 o
   9   1   2       37.75       51.86      9.83 o
  10   1   2        0.01       -2.82      2.00 o
 -11   2   2        4.07        3.55      2.11 o
 -10   2   2        8.66        6.27      3.55 o
  -9   2   2        9.10        7.20      2.33 o
  -8   2   2       30.49       37.88      4.75 o
  -7   2   2        0.01       -0.76      0.91 o
  -6   2   2      496.75      507.30      8.38 o
  -5   2   2       91.80       93.93      4.04 o
  -4   2   2     2062.57     2221.90     15.65 o
  -3   2   2      412.64      363.89      4.42 o
  -2   2   2      444.36      381.84      3.45 o
  -1   2   2      216.95      196.20      2.77 o
   0   2   2       12.96       12.27      1.46 o
   1   2   2       17.81       20.23      2.39 o
   2   2   2     1415.42     1342.29     10.21 o
   3   2   2      277.52      329.51      8.20 o
   4   2   2        3.44        3.58      1.10 o
   5   2   2       20.70       22.68      2.67 o
   6   2   2       49.87       53.79      4.50 o
   7   2   2        0.02       -0.75      1.32 o
   8   2   2        3.93        2.78      1.24 o
   9   2   2        3.17        3.94      3.93 o
  10   2   2        0.07        2.40      4.16 o
 -11   3   2        0.73       -0.60      1.58 o
 -10   3   2        1.79        5.18      1.97 o
  -9   3   2        3.75        2.20      0.96 o
  -8   3   2        3.57        3.94      1.22 o
  -7   3   2        0.58       -0.56      0.74 o
  -6   3   2       10.25       12.12      1.34 o
  -5   3   2       36.25       38.94      1.78 o
  -4   3   2        0.13        1.02      0.47 o
  -3   3   2      241.93      211.08      3.42 o
  -2   3   2        0.74        1.16      0.17 o
  -1   3   2      475.41      548.53      6.22 o
   0   3   2        2.55        1.17      0.85 o
   1   3   2      739.24      694.57      6.86 o
   2   3   2      135.34      127.34      3.67 o
   3   3   2       13.64       13.56      1.66 o
   4   3   2       20.84       21.55      2.45 o
   5   3   2      172.27      187.85     10.13 o
   6   3   2       83.44       73.83      5.48 o
   7   3   2       10.41        8.40      2.21 o
   8   3   2        0.47        1.13      1.18 o
   9   3   2        0.00        0.27      1.67 o
  10   3   2        2.98        7.06      4.71 o
 -11   4   2        2.66        2.11      1.16 o
 -10   4   2        8.56        7.55      1.89 o
  -9   4   2       26.59       30.53      3.71 o
  -8   4   2        3.47        4.56      1.44 o
  -7   4   2        0.02        0.36      0.95 o
  -6   4   2        7.51        8.43      0.96 o
  -5   4   2        5.57        5.16      0.87 o
  -4   4   2       71.76       64.83      2.32 o
  -3   4   2       82.28       67.45      1.92 o
  -2   4   2       37.41       24.86      1.14 o
  -1   4   2       16.91       15.39      0.78 o
   0   4   2       81.24       93.42      2.62 o
   1   4   2       30.40       30.15      1.70 o
   2   4   2       24.01       24.25      1.55 o
   3   4   2       90.61       85.59      4.07 o
   4   4   2       53.73       48.72      3.62 o
   5   4   2       62.10       62.89      3.53 o
   6   4   2       20.96       23.87      3.34 o
   7   4   2        9.50       11.11      3.09 o
   8   4   2        0.00       -0.33      1.50 o
   9   4   2        0.27        1.86      1.22 o
 -11   5   2        7.21        6.53      2.76 o
 -10   5   2        4.51        5.37      2.05 o
  -9   5   2        1.73        1.99      1.27 o
  -8   5   2        5.74        6.29      1.55 o
  -7   5   2        7.32        8.03      1.61 o
  -6   5   2        7.44        7.87      1.11 o
  -5   5   2       10.38        9.18      1.01 o
  -4   5   2       91.88       82.52      2.40 o
  -3   5   2       45.06       38.75      1.51 o
  -2   5   2      238.26      249.91      9.05 o
  -1   5   2     2653.88     3070.99     31.03 o
   0   5   2      127.46      115.43      3.47 o
   1   5   2       11.11        9.26      1.23 o
   2   5   2       15.88       11.27      1.72 o
   3   5   2       25.96       27.64      2.82 o
   4   5   2        1.05        0.63      1.54 o
   5   5   2        8.08        8.29      2.73 o
   6   5   2       18.95       21.62      3.64 o
   7   5   2       12.83       17.07      4.49 o
   8   5   2       38.83       51.79      7.04 o
   9   5   2        5.03        5.06      3.09 o
 -10   6   2        4.63        6.09      1.62 o
  -9   6   2        5.10        4.21      1.39 o
  -8   6   2        0.51        1.12      0.87 o
  -7   6   2        3.80        3.17      0.87 o
  -6   6   2       68.31       64.46      3.35 o
  -5   6   2      254.47      253.28      6.18 o
  -4   6   2      100.61      110.45      4.71 o
  -3   6   2       27.90       37.33      2.47 o
  -2   6   2      290.82      300.24     10.81 o
  -1   6   2       16.80       19.96      1.69 o
   0   6   2      638.04      713.45      9.41 o
   1   6   2        9.93        9.28      1.86 o
   2   6   2       39.38       31.39      4.84 o
   3   6   2        0.52       -1.73      1.16 o
   4   6   2        9.16       12.72      2.31 o
   5   6   2        1.44        3.23      1.76 o
   6   6   2       20.53       18.84      3.99 o
   7   6   2        3.74        2.81      3.57 o
   8   6   2       13.26       15.27      3.69 o
   9   6   2        0.17        2.16      6.86 o
 -10   7   2        5.44        3.97      2.46 o
  -9   7   2        3.61        1.05      1.23 o
  -8   7   2       37.36       45.12      5.34 o
  -7   7   2      141.48      149.85      8.87 o
  -6   7   2        7.91        5.53      2.77 o
  -5   7   2       13.83       15.99      2.48 o
  -4   7   2       21.17       23.24      1.65 o
  -3   7   2      102.41      100.11      4.55 o
  -2   7   2       35.46       46.44      4.64 o
  -1   7   2        0.49        1.04      0.57 o
   0   7   2        0.41        0.46      0.72 o
   1   7   2      213.01      215.87      9.80 o
   2   7   2      333.43      336.01     19.83 o
   3   7   2       38.57       35.95      3.56 o
   4   7   2        0.86        0.21      2.36 o
   5   7   2        0.61       -1.22      1.30 o
   6   7   2        0.08       -0.57      1.16 o
   7   7   2        0.22       -1.36      1.72 o
   8   7   2        0.49        0.73      2.22 o
 -10   8   2        0.47       -1.34      3.27 o
  -9   8   2        1.72        0.29      3.35 o
  -8   8   2        1.48        0.02      2.42 o
  -7   8   2       13.77       14.47      2.76 o
  -6   8   2        7.76       10.59      2.75 o
  -5   8   2      568.91      669.38     35.05 o
  -4   8   2      554.78      478.07     69.05 o
  -3   8   2      306.04      306.23     10.00 o
  -2   8   2        2.47        2.17      1.77 o
  -1   8   2      136.18      131.85      4.23 o
   0   8   2        5.39        7.54      1.27 o
   1   8   2       70.97       62.56      5.70 o
   2   8   2      982.64     1017.22     22.81 o
   3   8   2      421.89      458.12     12.50 o
   4   8   2      128.47      137.14      7.79 o
   5   8   2       30.30       23.94      3.76 o
   6   8   2        3.62       -0.79      2.52 o
   7   8   2        5.32        4.63      1.74 o
   8   8   2        0.06        3.95      3.47 o
  -9   9   2       17.39       20.73      6.18 o
  -8   9   2       29.81       41.05      8.76 o
  -7   9   2        3.65        8.47      4.26 o
  -6   9   2       54.79       56.84      9.18 o
  -5   9   2       41.41       34.71      7.29 o
  -4   9   2       54.67       36.90      2.78 o
  -3   9   2       17.77       15.42      4.17 o
  -2   9   2      136.73      121.05      7.19 o
  -1   9   2      203.35      193.87     10.38 o
   0   9   2        7.14        6.63      2.35 o
   1   9   2       11.06       15.00      3.28 o
   2   9   2      354.75      383.87     15.01 o
   3   9   2       51.87       50.43      5.38 o
   4   9   2        0.00        0.63      1.43 o
   5   9   2        7.95        4.00      3.98 o
   6   9   2        0.63        2.41      7.94 o
   7   9   2       13.09       15.61      5.75 o
  -8  10   2        4.82        5.75      4.13 o
  -7  10   2       16.36       26.33      7.33 o
  -6  10   2       54.53       54.67      9.44 o
  -5  10   2        9.83       15.37      4.99 o
  -4  10   2       23.40       20.11      4.72 o
  -3  10   2        0.02       -1.89      3.60 o
  -2  10   2       50.07       47.24      4.67 o
  -1  10   2      138.71      141.30      9.51 o
   0  10   2       52.52       49.61      5.71 o
   1  10   2        9.10       11.03      3.18 o
   2  10   2       18.24       20.28      6.64 o
   3  10   2       85.33       97.69      8.09 o
   4  10   2        0.07       -2.55      3.46 o
   5  10   2       73.54       88.72     14.60 o
   6  10   2        2.10        4.78      6.26 o
  -8  11   2       19.80       29.22      8.22 o
  -7  11   2        2.15        5.70      4.09 o
  -6  11   2        0.59        1.03      2.46 o
  -5  11   2       28.03       29.56      4.78 o
  -4  11   2        1.51        4.09      2.31 o
  -3  11   2       81.51       76.06     10.11 o
  -2  11   2       11.84        8.62      5.24 o
  -1  11   2       24.84       22.15      6.22 o
   0  11   2        5.20        8.08      2.82 o
   1  11   2       27.91       30.21      5.03 o
   2  11   2       21.36       25.93      4.32 o
   3  11   2       14.47       13.16      2.93 o
   4  11   2        0.83        1.62      2.56 o
   5  11   2        6.18        9.75      5.10 o
  -6  12   2        0.00       -1.57      1.63 o
  -5  12   2        0.60        3.63      1.54 o
  -4  12   2        1.68       -7.49      4.99 o
  -3  12   2       37.72       38.32      7.59 o
  -2  12   2        0.43       -4.34      4.20 o
  -1  12   2        4.77        2.81      3.66 o
   0  12   2       48.37       54.66     10.32 o
   1  12   2       17.88       31.15      9.52 o
   2  12   2       29.43       29.65      5.46 o
   3  12   2       11.46        3.91      2.80 o
   4  12   2        8.37       13.27      5.75 o
  -5  13   2        0.75       -4.48      5.00 o
  -4  13   2        0.01       -1.22      3.21 o
  -3  13   2        0.18       -1.95      3.52 o
  -2  13   2        0.14        1.31      3.32 o
  -1  13   2        0.05        2.97      4.37 o
   0  13   2        0.04        0.46      3.03 o
   1  13   2       14.07       25.07      7.20 o
   2  13   2        0.15       -8.14      6.72 o
   0 -14   3        1.05        4.47      2.15 o
   1 -14   3       12.98       11.93      2.66 o
  -3 -13   3        7.82       13.28      3.77 o
  -2 -13   3        1.65        5.51      2.31 o
  -1 -13   3        4.14        2.43      1.61 o
   0 -13   3       54.72       60.31      5.92 o
   1 -13   3        1.03        2.13      1.67 o
   2 -13   3        0.83        1.70      1.55 o
   3 -13   3        0.01        2.84      3.20 o
   4 -13   3        3.19       -0.49      1.70 o
  -5 -12   3        5.09        9.46      3.47 o
  -4 -12   3        0.24        3.68      5.35 o
  -3 -12   3        0.25        3.73      1.78 o
  -2 -12   3        4.88        6.25      2.16 o
  -1 -12   3       84.20       93.32      6.95 o
   0 -12   3        1.30        4.42      1.69 o
   1 -12   3      213.83      223.68     10.48 o
   2 -12   3        6.13       13.93      2.60 o
   3 -12   3       27.38       23.60      4.16 o
   4 -12   3        4.38        4.67      4.09 o
   5 -12   3       10.13       14.41      5.36 o
   6 -12   3        0.59        2.21      1.78 o
  -6 -11   3       18.29       20.85      4.91 o
  -5 -11   3        0.13        0.62      2.11 o
  -4 -11   3       27.34       26.90      5.17 o
  -3 -11   3        1.59        1.12      1.16 o
  -2 -11   3       32.05       32.48      3.16 o
  -1 -11   3        0.00       -1.75      1.65 o
   0 -11   3       41.06       41.33      4.09 o
   1 -11   3        3.82        1.44      2.37 o
   2 -11   3        4.51        4.48      1.88 o
   3 -11   3        3.19        4.16      1.38 o
   4 -11   3        4.38        4.90      1.88 o
   5 -11   3       26.04       28.47      5.05 o
   6 -11   3        0.72        4.70      2.29 o
   7 -11   3       15.51       13.24      3.95 o
  -7 -10   3        1.16       -0.43      1.77 o
  -6 -10   3       11.03       14.42      4.74 o
  -5 -10   3        3.11        3.97      2.55 o
  -4 -10   3        0.18       -0.40      1.44 o
  -3 -10   3        0.40        1.57      0.93 o
  -2 -10   3       17.41       17.13      2.21 o
  -1 -10   3       24.27       22.98      2.40 o
   0 -10   3        2.45        3.54      1.41 o
   1 -10   3      115.21      113.50      6.64 o
   2 -10   3       34.16       41.60      4.02 o
   3 -10   3       51.68       49.38      4.19 o
   4 -10   3       31.36       30.61      3.02 o
   5 -10   3       31.64       39.76      5.51 o
   6 -10   3        0.10       -1.64      1.26 o
   7 -10   3        0.10        1.98      2.54 o
   8 -10   3        0.00        1.52      1.43 o
  -8  -9   3       15.75       17.52      6.10 o
  -7  -9   3        6.71        7.02      2.75 o
  -6  -9   3       26.12       21.42      4.38 o
  -5  -9   3       28.45       24.93      4.40 o
  -4  -9   3        0.00        1.44      1.11 o
  -3  -9   3        5.73        6.77      1.75 o
  -2  -9   3        9.79        9.40      1.52 o
  -1  -9   3        9.02        8.57      1.24 o
   0  -9   3        0.19        0.16      0.67 o
   1  -9   3       21.42       19.27      2.23 o
   2  -9   3       19.04       17.06      1.65 o
   3  -9   3       40.93       40.40      3.21 o
   4  -9   3        0.11        0.61      1.13 o
   5  -9   3        6.08        5.09      1.65 o
   6  -9   3       18.85       20.98      3.93 o
   7  -9   3        0.45       -0.04      1.38 o
   8  -9   3        0.07        0.87      1.61 o
  -9  -8   3        2.80        2.67      6.10 o
  -8  -8   3        0.54       -1.02      2.58 o
  -7  -8   3        3.60        4.52      2.70 o
  -6  -8   3       57.66       52.91      6.86 o
  -5  -8   3        4.39        1.30      1.86 o
  -4  -8   3      101.84       90.82      5.67 o
  -3  -8   3       20.06       19.41      2.88 o
  -2  -8   3        0.97        1.65      0.89 o
  -1  -8   3       16.92       17.40      2.00 o
   0  -8   3       24.83       24.89      1.73 o
   1  -8   3        3.12        2.18      0.74 o
   2  -8   3        1.80        1.10      0.70 o
   3  -8   3        2.93        2.24      0.57 o
   4  -8   3        3.66        3.95      1.20 o
   5  -8   3       19.85       14.16      1.65 o
   6  -8   3       11.29        9.49      1.79 o
   7  -8   3        3.70        2.57      1.08 o
   8  -8   3        0.01        0.73      1.44 o
   9  -8   3        1.77        0.43      1.61 o
  -9  -7   3        1.95        0.36      2.46 o
  -8  -7   3       36.80       32.25      4.24 o
  -7  -7   3        6.12        6.42      2.68 o
  -6  -7   3       22.51       18.27      3.93 o
  -5  -7   3        0.10       -0.37      0.85 o
  -4  -7   3       14.20       13.01      2.25 o
  -3  -7   3       53.47       50.43      3.86 o
  -2  -7   3       11.77       15.15      1.84 o
  -1  -7   3      597.53      631.27     10.87 o
   0  -7   3       64.97       68.38      2.87 o
   1  -7   3       78.91       84.49      3.06 o
   2  -7   3       28.88       30.48      1.95 o
   3  -7   3        6.62        4.66      0.78 o
   4  -7   3       43.21       40.49      2.01 o
   5  -7   3        1.20        1.17      0.83 o
   6  -7   3       10.32        8.62      1.48 o
   7  -7   3       13.83       12.84      1.90 o
   8  -7   3        1.95        0.54      1.22 o
   9  -7   3        0.34       -0.11      1.22 o
 -10  -6   3        0.00        6.75      5.27 o
  -9  -6   3        0.64       -2.36      1.57 o
  -8  -6   3        1.68       -1.01      1.60 o
  -7  -6   3       10.33        7.62      1.57 o
  -6  -6   3        2.16        2.97      2.17 o
  -5  -6   3       22.61       25.61      2.62 o
  -4  -6   3      142.47      137.21      5.94 o
  -3  -6   3      163.53      180.01      8.46 o
  -2  -6   3      168.05      189.75      4.79 o
  -1  -6   3      794.48      838.08      9.09 o
   0  -6   3       27.23       28.62      1.76 o
   1  -6   3       68.84       70.25      2.72 o
   2  -6   3      472.61      477.14      7.27 o
   3  -6   3       48.29       56.51      2.54 o
   4  -6   3       73.66       75.87      3.18 o
   5  -6   3       13.92       16.28      1.90 o
   6  -6   3        3.08        3.01      1.29 o
   7  -6   3       34.90       31.99      3.69 o
   8  -6   3       11.11        9.60      2.21 o
   9  -6   3        1.34        1.36      1.22 o
  10  -6   3        0.46       -0.45      3.50 o
 -10  -5   3        2.17       11.70      5.04 o
  -9  -5   3        0.07        0.78      2.14 o
  -8  -5   3       16.20       11.14      2.34 o
  -7  -5   3       12.86       10.41      2.24 o
  -6  -5   3       26.06       24.38      2.94 o
  -5  -5   3       16.36       16.54      1.49 o
  -4  -5   3      537.44      532.22     10.71 o
  -3  -5   3      245.56      235.77      7.03 o
  -2  -5   3      180.03      164.48      4.10 o
  -1  -5   3     1013.34     1089.92     10.91 o
   0  -5   3       23.25       25.23      1.41 o
   1  -5   3      686.94      696.27      9.00 o
   2  -5   3     1901.34     1927.76     17.46 o
   3  -5   3       29.38       48.90      2.21 o
   4  -5   3       26.82       25.99      2.68 o
   5  -5   3      109.92      107.21      4.29 o
   6  -5   3        3.91        5.95      1.11 o
   7  -5   3       26.96       24.35      3.10 o
   8  -5   3        1.89       -1.29      1.29 o
   9  -5   3        7.32        5.14      2.45 o
  10  -5   3        0.32       -0.38      1.34 o
 -10  -4   3        3.45       -3.48      3.47 o
  -9  -4   3        1.29        3.24      3.02 o
  -8  -4   3        0.06       -0.23      2.96 o
  -7  -4   3        2.93        0.68      3.29 o
  -6  -4   3        0.18        0.67      2.53 o
  -5  -4   3      305.82      321.24      6.05 o
  -4  -4   3      874.99      830.67     12.73 o
  -3  -4   3     1014.03      982.91     13.37 o
  -2  -4   3      120.79      114.36      2.78 o
  -1  -4   3        3.78        4.99      0.79 o
   0  -4   3       13.03       15.63      0.96 o
   1  -4   3        7.43        4.96      0.45 o
   2  -4   3       26.94       26.34      1.37 o
   3  -4   3      174.32      154.63      6.70 o
   4  -4   3        5.34        5.60      0.92 o
   5  -4   3      205.73      220.83      6.08 o
   6  -4   3       11.48        9.68      1.57 o
   7  -4   3        3.07        0.25      0.85 o
   8  -4   3        2.22        0.24      1.35 o
   9  -4   3        5.74       10.05      3.75 o
  10  -4   3       14.63       17.08      4.02 o
 -11  -3   3        5.82        9.30      4.64 o
 -10  -3   3        3.42        0.81      2.01 o
  -9  -3   3        0.00       -7.06      4.71 o
  -8  -3   3        3.90       -0.65      2.41 o
  -7  -3   3       68.66       57.55      6.11 o
  -6  -3   3       38.67       35.72      4.28 o
  -5  -3   3      915.39      884.23     15.03 o
  -4  -3   3      543.47      505.84      7.31 o
  -3  -3   3      271.69      289.12     14.59 o
  -2  -3   3      275.01      272.86      5.36 o
  -1  -3   3        1.13        1.38      0.78 o
   0  -3   3      204.20      209.00      3.17 o
   1  -3   3      303.11      296.14      4.86 o
   2  -3   3     1607.41     1673.82     15.42 o
   3  -3   3      907.33      868.52     25.13 o
   4  -3   3      305.64      315.82      8.54 o
   5  -3   3       11.04        8.39      1.45 o
   6  -3   3        3.44        5.19      1.73 o
   7  -3   3       15.87       26.24      3.15 o
   8  -3   3        6.45        5.55      1.78 o
   9  -3   3       17.65       18.97      4.34 o
  10  -3   3        7.57       10.43      3.58 o
 -11  -2   3        0.02       -0.90      1.99 o
 -10  -2   3        3.23        3.95      3.40 o
  -9  -2   3        4.51        2.77      2.64 o
  -8  -2   3       18.56       12.12      3.37 o
  -7  -2   3       10.73        7.04      1.40 o
  -6  -2   3       15.30       15.47      1.67 o
  -5  -2   3       19.64       14.70      3.57 o
  -4  -2   3       96.30       98.75      5.82 o
  -3  -2   3        2.98        1.51      0.46 o
  -2  -2   3     2368.00     2444.28     16.66 o
  -1  -2   3     5542.34     5300.34     19.72 o
   0  -2   3     3435.43     3593.99     13.24 o
   1  -2   3     2572.75     2467.21     15.78 o
   2  -2   3     1529.87     1466.42     17.22 o
   3  -2   3       49.94       47.13      2.33 o
   4  -2   3      243.54      236.88      6.33 o
   5  -2   3      118.74      125.07      5.38 o
   6  -2   3      199.10      210.94     15.27 o
   7  -2   3        3.44       10.21      2.47 o
   8  -2   3       48.65       40.33      4.61 o
   9  -2   3        9.69        9.31      4.76 o
  10  -2   3        4.96        8.50      3.33 o
 -11  -1   3        1.41        2.44      2.94 o
 -10  -1   3       39.52       45.76      9.00 o
  -9  -1   3       50.42       48.01      8.58 o
  -8  -1   3       13.20       15.15      4.28 o
  -7  -1   3       19.08       22.97      2.71 o
  -6  -1   3      269.76      264.77      8.23 o
  -5  -1   3        0.86        1.49      0.58 o
  -4  -1   3       70.24       84.07      7.02 o
  -3  -1   3      418.69      399.67      6.26 o
  -2  -1   3      720.87      678.95      8.16 o
  -1  -1   3     1107.28     1048.35      9.11 o
   0  -1   3     1595.72     1496.48      8.44 o
   1  -1   3     1186.57     1227.88     10.57 o
   2  -1   3        1.33        3.52      1.23 o
   3  -1   3      292.13      286.88      5.76 o
   4  -1   3      463.23      442.73     10.02 o
   5  -1   3     1130.92     1152.18     20.15 o
   6  -1   3       88.93       96.21     10.44 o
   7  -1   3       60.91       85.11      8.93 o
   8  -1   3        6.92        7.22      3.23 o
   9  -1   3       13.88       12.44      5.35 o
  10  -1   3        2.62       -1.94      3.47 o
 -11   0   3        1.56        3.78      3.54 o
 -10   0   3       17.81       20.67      5.76 o
  -9   0   3       42.58       49.14      8.24 o
  -8   0   3      106.58       97.93     10.97 o
  -7   0   3       27.70       25.62      5.41 o
  -6   0   3        3.19        2.66      0.67 o
  -5   0   3        1.26        2.15      0.52 o
  -4   0   3        6.45       10.28      2.81 o
  -3   0   3       27.78       32.65      1.51 o
  -2   0   3       38.49       27.25      1.40 o
  -1   0   3       46.97       39.42      1.67 o
   0   0   3     1135.85     1231.22      9.85 o
   1   0   3      109.47      108.18      4.30 o
   2   0   3      558.67      610.47      7.80 o
   3   0   3      423.52      381.65      7.65 o
   4   0   3       90.36       97.13      4.40 o
   5   0   3      131.79      142.93      7.57 o
   6   0   3      205.81      192.47      9.63 o
   7   0   3      235.43      225.91     17.48 o
   8   0   3       19.29       20.07      5.82 o
   9   0   3        0.49       -4.10      3.66 o
  10   0   3        0.02       -0.64      1.68 o
 -11   1   3        0.03        1.62      2.29 o
 -10   1   3        0.02        0.69      2.27 o
  -9   1   3       15.25       16.74      4.93 o
  -8   1   3        2.88        1.40      1.44 o
  -7   1   3       70.41       65.05      3.73 o
  -6   1   3        3.94        3.44      0.69 o
  -5   1   3       39.43       34.48      2.29 o
  -4   1   3      317.27      346.53      5.49 o
  -3   1   3      934.65      901.35     10.12 o
  -2   1   3     1633.58     1543.10      9.57 o
  -1   1   3      624.81      598.80      4.91 o
   0   1   3      478.35      432.00      9.93 o
   1   1   3      302.09      288.28      6.79 o
   2   1   3     1016.07     1029.49      9.68 o
   3   1   3       51.59       58.56      3.27 o
   4   1   3      103.78      100.07      6.19 o
   5   1   3       43.60       39.71      4.29 o
   6   1   3       19.40       24.50      3.82 o
   7   1   3        6.92        4.88      1.95 o
   8   1   3       19.46       26.65      3.89 o
   9   1   3        8.29       11.51      4.94 o
  10   1   3        5.09       10.24      5.09 o
 -11   2   3        3.74        2.10      2.43 o
 -10   2   3        0.07       -1.69      2.72 o
  -9   2   3        3.22        2.39      1.55 o
  -8   2   3        7.36        6.73      2.27 o
  -7   2   3       61.93       64.75      4.03 o
  -6   2   3       46.90       54.74      3.32 o
  -5   2   3       32.85       35.72      2.53 o
  -4   2   3       41.71       37.43      1.56 o
  -3   2   3        0.34        0.97      0.21 o
  -2   2   3      147.73      176.43      2.40 o
  -1   2   3        0.06        0.07      0.22 o
   0   2   3      132.32      129.15      2.99 o
   1   2   3      161.02      170.48      4.79 o
   2   2   3       42.15       50.11      2.93 o
   3   2   3        2.71        1.08      1.26 o
   4   2   3      997.46      968.57     19.89 o
   5   2   3       41.77       48.70      6.47 o
   6   2   3       45.18       52.09      5.60 o
   7   2   3        4.44        7.31      2.75 o
   8   2   3        0.95        1.87      2.38 o
   9   2   3        9.11       10.63      3.40 o
  10   2   3        5.58        1.56      2.24 o
 -11   3   3        5.52        6.17      6.53 o
 -10   3   3        0.30        0.59      1.15 o
  -9   3   3        0.08        0.33      1.23 o
  -8   3   3       10.24       13.74      2.26 o
  -7   3   3       29.33       28.55      2.15 o
  -6   3   3       54.45       57.43      2.58 o
  -5   3   3       22.36       28.56      1.80 o
  -4   3   3      153.09      144.44      3.25 o
  -3   3   3      106.21      145.63      3.11 o
  -2   3   3      401.06      425.36      4.58 o
  -1   3   3        2.61        1.85      0.36 o
   0   3   3        3.15        5.41      0.69 o
   1   3   3       79.70      104.66      3.52 o
   2   3   3       11.45       12.85      1.64 o
   3   3   3        0.02       -1.55      2.75 o
   4   3   3       28.43       40.28      4.26 o
   5   3   3        2.88        1.99      1.54 o
   6   3   3        2.05       -0.58      2.16 o
   7   3   3        8.38        8.05      2.45 o
   8   3   3        4.97        1.04      1.37 o
   9   3   3        5.91        7.87      2.76 o
 -11   4   3        0.22        0.75      1.37 o
 -10   4   3        2.57        3.36      1.54 o
  -9   4   3       18.51       19.22      2.85 o
  -8   4   3        0.14       -0.13      1.22 o
  -7   4   3        0.05        0.82      0.71 o
  -6   4   3        0.67        0.64      0.74 o
  -5   4   3       30.12       35.86      2.17 o
  -4   4   3      199.89      176.24      3.88 o
  -3   4   3      466.47      455.70      5.14 o
  -2   4   3      713.05      779.78     11.80 o
  -1   4   3      109.07      115.92      3.98 o
   0   4   3      170.30      120.77      3.40 o
   1   4   3       60.32       79.97      3.08 o
   2   4   3      211.34      212.26      6.99 o
   3   4   3       51.03       45.05      4.28 o
   4   4   3        3.27        2.31      3.28 o
   5   4   3        0.30        4.56      3.00 o
   6   4   3        1.53        3.10      2.43 o
   7   4   3        0.16        4.65      2.67 o
   8   4   3       21.05       21.06      6.72 o
   9   4   3        3.80        1.93      2.04 o
 -11   5   3        0.57       -0.15      1.81 o
 -10   5   3        4.68        3.81      2.17 o
  -9   5   3        0.64        1.12      1.27 o
  -8   5   3       15.69       17.62      2.47 o
  -7   5   3       57.63       58.01      4.06 o
  -6   5   3        0.00        0.21      0.52 o
  -5   5   3        0.58        1.97      0.63 o
  -4   5   3      263.64      296.06      4.95 o
  -3   5   3      937.72      898.63     24.46 o
  -2   5   3     2134.57     2364.32     18.12 o
  -1   5   3      166.51      135.33      5.21 o
   0   5   3      750.05      774.98     10.28 o
   1   5   3      401.77      464.02      9.89 o
   2   5   3      152.46      171.62      6.62 o
   3   5   3       60.86       55.83      4.23 o
   4   5   3       35.72       40.19      3.92 o
   5   5   3       13.89       14.75      3.26 o
   6   5   3        2.56        7.32      2.91 o
   7   5   3        0.49       -0.95      1.37 o
   8   5   3        0.04        1.59      1.87 o
   9   5   3        0.25        4.29      6.52 o
 -10   6   3        6.96        3.65      1.68 o
  -9   6   3       12.08       11.84      2.95 o
  -8   6   3       25.13       22.32      3.95 o
  -7   6   3       11.91       15.87      2.23 o
  -6   6   3       44.22       37.25      2.77 o
  -5   6   3       95.87      100.48      3.10 o
  -4   6   3        1.82        1.66      0.35 o
  -3   6   3      118.15      122.90      4.21 o
  -2   6   3       35.55       41.20      1.89 o
  -1   6   3      194.98      206.72      4.32 o
   0   6   3      536.00      563.07      9.37 o
   1   6   3        0.07        0.86      0.71 o
   2   6   3       43.65       52.26      9.22 o
   3   6   3      126.98      121.10      8.35 o
   4   6   3       27.06       28.47      4.49 o
   5   6   3        8.34       10.17      3.08 o
   6   6   3       27.44       42.31      6.32 o
   7   6   3        1.69        7.02      4.55 o
   8   6   3        3.24        6.79      3.53 o
 -10   7   3       41.82       58.76     10.70 o
  -9   7   3        0.09       -3.45      3.68 o
  -8   7   3        0.00        0.74      1.64 o
  -7   7   3      154.87      149.12      8.50 o
  -6   7   3      316.97      269.62     47.23 o
  -5   7   3      233.30      171.29     39.38 o
  -4   7   3       15.58        9.67      1.58 o
  -3   7   3       35.27       29.36      2.45 o
  -2   7   3      126.93      124.85      3.17 o
  -1   7   3       23.27       21.56      1.49 o
   0   7   3       49.32       57.02      2.85 o
   1   7   3       36.72       46.67      6.98 o
   2   7   3       30.97       26.96      6.01 o
   3   7   3       20.75       13.07      2.81 o
   4   7   3      380.86      355.05     22.94 o
   5   7   3      144.21      164.57     11.66 o
   6   7   3       11.41       14.50     11.41 o
   7   7   3        4.30        8.56      3.72 o
   8   7   3        1.24        4.41      2.88 o
 -10   8   3        1.96        3.97      3.29 o
  -9   8   3        3.10        0.95      1.62 o
  -8   8   3        9.90        6.46      3.17 o
  -7   8   3       27.56       41.25      7.84 o
  -6   8   3       87.04       94.11     11.34 o
  -5   8   3       30.81       24.48      3.58 o
  -4   8   3       14.53       11.96      1.19 o
  -3   8   3      304.26      297.73     10.64 o
  -2   8   3        1.07        0.58      0.22 o
  -1   8   3        4.01        3.93      0.70 o
   0   8   3       91.95       78.48      4.86 o
   1   8   3      227.97      252.58     11.55 o
   2   8   3        1.04        6.01      2.53 o
   3   8   3       67.14       52.60      8.63 o
   4   8   3       76.93       87.23     10.67 o
   5   8   3        4.76        4.37      2.67 o
   6   8   3        3.23        2.11      1.98 o
   7   8   3        3.41        9.60      8.42 o
  -9   9   3        0.52        1.35      2.12 o
  -8   9   3       36.28       36.61      8.27 o
  -7   9   3       21.00       16.98      5.18 o
  -6   9   3       18.99       22.81      5.81 o
  -5   9   3       37.72       41.47      7.62 o
  -4   9   3        1.25       -2.04      2.49 o
  -3   9   3      119.49      123.84      6.13 o
  -2   9   3       29.32       28.65      3.89 o
  -1   9   3        2.65        3.41      1.38 o
   0   9   3      168.57      171.50     10.23 o
   1   9   3        0.88        3.38      4.88 o
   2   9   3       10.25       17.74      5.90 o
   3   9   3       16.07       11.49      2.72 o
   4   9   3        6.25        7.13      1.95 o
   5   9   3       72.19       97.36     14.30 o
   6   9   3        0.19        1.14      3.84 o
  -8  10   3       15.96       12.95      6.00 o
  -7  10   3        0.30        0.32      1.91 o
  -6  10   3       41.67       52.64      9.42 o
  -5  10   3        0.48        4.10      2.97 o
  -4  10   3       27.76       24.00      8.16 o
  -3  10   3       16.25       20.68      4.05 o
  -2  10   3        3.86        1.02      5.38 o
  -1  10   3       31.67       27.30      4.18 o
   0  10   3       22.63       21.98      3.98 o
   1  10   3        0.28        1.43      1.79 o
   2  10   3        5.77        9.26      3.43 o
   3  10   3       13.78        6.78      7.61 o
   4  10   3        8.24       15.49      3.50 o
   5  10   3       76.74      106.16     15.94 o
   6  10   3        7.32       27.46     11.16 o
  -7  11   3        0.33        0.78      1.79 o
  -6  11   3        0.44       -0.19      2.76 o
  -5  11   3       69.19       74.50     13.00 o
  -4  11   3        0.44        0.84      1.41 o
  -3  11   3       23.88       17.36      4.84 o
  -2  11   3       23.42       18.49      3.04 o
  -1  11   3       20.51       19.19      3.90 o
   0  11   3       59.82       61.29      6.82 o
   1  11   3       31.22       39.98      7.70 o
   2  11   3       18.46       24.28     10.94 o
   3  11   3        0.38       -3.44      2.58 o
   4  11   3        1.06        0.19      3.13 o
  -6  12   3        0.14        0.24      2.85 o
  -5  12   3        5.52        7.60      5.08 o
  -4  12   3       14.43        7.34      3.44 o
  -3  12   3       32.23       19.34      5.76 o
  -2  12   3        0.26       -2.82      3.48 o
  -1  12   3        0.56        2.96      3.63 o
   0  12   3        0.38        3.22      1.74 o
   1  12   3        0.55        2.25      3.59 o
   2  12   3       18.66       17.25      2.69 o
   3  12   3        2.87        0.33      2.46 o
  -4  13   3        2.83        0.01      3.29 o
  -3  13   3        1.61       -6.12      5.15 o
  -2  13   3        0.21        3.93      3.61 o
  -1  13   3        3.62       12.17      6.24 o
   0  13   3        9.53       21.92      8.13 o
   1  13   3        8.04       19.51      8.46 o
  -3 -13   4        1.68        1.81      2.46 o
  -2 -13   4       13.19       11.07      2.67 o
  -1 -13   4       25.62       23.06      3.74 o
   0 -13   4        3.52        4.80      2.08 o
   1 -13   4        0.00       -0.13      1.17 o
   2 -13   4       12.99       12.92      3.27 o
   3 -13   4        5.91        5.69      4.20 o
   4 -13   4       10.10       10.99      5.45 o
  -5 -12   4        0.16        2.26      1.85 o
  -4 -12   4        5.01       10.74      3.97 o
  -3 -12   4        0.03        0.99      1.34 o
  -2 -12   4        0.18        0.23      2.80 o
  -1 -12   4       26.72       30.35      4.17 o
   0 -12   4        7.11        5.60      1.81 o
   1 -12   4       17.18       12.06      2.39 o
   2 -12   4       11.26       12.21      3.01 o
   3 -12   4       14.12       14.25      3.54 o
   4 -12   4        0.99        2.26      3.19 o
   5 -12   4       15.40       17.57      5.93 o
  -6 -11   4       10.34       18.47      3.65 o
  -5 -11   4        6.98       11.49      2.82 o
  -4 -11   4       58.06       66.90      5.06 o
  -3 -11   4        1.22        3.45      1.38 o
  -2 -11   4       54.28       46.74      3.86 o
  -1 -11   4        0.12       -0.42      1.50 o
   0 -11   4        2.91        1.13      2.67 o
   1 -11   4        9.08        7.52      1.39 o
   2 -11   4        2.46        1.85      0.96 o
   3 -11   4       28.17       24.35      3.90 o
   4 -11   4       10.05       16.74      3.53 o
   5 -11   4       22.96       29.49      6.72 o
   6 -11   4        2.67        0.13      1.72 o
  -7 -10   4        1.69        0.90      4.41 o
  -6 -10   4        3.82        2.84      4.92 o
  -5 -10   4        4.74        4.49      1.91 o
  -4 -10   4        8.11        8.56      1.83 o
  -3 -10   4       59.19       59.97      4.44 o
  -2 -10   4        6.24        4.86      1.53 o
  -1 -10   4       22.10       24.50      2.59 o
   0 -10   4       76.98       78.58      4.41 o
   1 -10   4       63.69       53.04      4.46 o
   2 -10   4        5.47        2.95      1.88 o
   3 -10   4       43.36       51.63      4.42 o
   4 -10   4       40.93       49.42      4.74 o
   5 -10   4       10.72       12.27      2.64 o
   6 -10   4        4.95        4.78      4.08 o
   7 -10   4        7.56        6.56      2.78 o
  -8  -9   4        2.05       -1.57      2.22 o
  -7  -9   4       12.41       10.13      3.53 o
  -6  -9   4        5.89        6.40      2.96 o
  -5  -9   4       15.34       19.84      4.93 o
  -4  -9   4       20.08       27.03      2.90 o
  -3  -9   4        2.44        2.97      1.29 o
  -2  -9   4       24.59       19.65      2.28 o
  -1  -9   4        0.78        0.87      1.38 o
   0  -9   4       45.79       52.09      3.41 o
   1  -9   4        2.29        0.75      1.06 o
   2  -9   4       23.01       19.10      1.88 o
   3  -9   4       76.94       71.41      4.24 o
   4  -9   4       52.40       44.94      4.08 o
   5  -9   4       32.40       39.29      4.05 o
   6  -9   4        9.08       11.81      3.05 o
   7  -9   4        0.77       -0.61      1.33 o
   8  -9   4        0.16       -0.05      1.44 o
  -9  -8   4        0.92       -0.11      3.99 o
  -8  -8   4        0.09       -0.68      1.81 o
  -7  -8   4        1.86        2.02      1.88 o
  -6  -8   4       72.14       52.14      6.67 o
  -5  -8   4       27.65       32.27      3.51 o
  -4  -8   4       39.30       36.61      3.27 o
  -3  -8   4        2.01        1.53      0.92 o
  -2  -8   4       19.97       18.61      2.89 o
  -1  -8   4        0.11        1.46      0.90 o
   0  -8   4       32.81       36.22      2.68 o
   1  -8   4       27.72       25.12      1.81 o
   2  -8   4       21.63       21.51      2.00 o
   3  -8   4        1.38        2.68      0.89 o
   4  -8   4        0.21        1.29      0.76 o
   5  -8   4       16.10       16.50      2.45 o
   6  -8   4       13.26       14.12      2.36 o
   7  -8   4        9.35        2.79      1.14 o
   8  -8   4       10.31        8.39      2.17 o
  -9  -7   4        0.36       -2.86      2.89 o
  -8  -7   4        3.17        0.26      3.87 o
  -7  -7   4        0.13       -1.34      1.95 o
  -6  -7   4       14.57       15.45      3.63 o
  -5  -7   4       48.00       45.50      4.89 o
  -4  -7   4        0.36        4.03      1.45 o
  -3  -7   4        0.52       -0.32      0.65 o
  -2  -7   4       19.51       17.08      1.62 o
  -1  -7   4       37.21       38.17      2.80 o
   0  -7   4        6.62        8.08      1.36 o
   1  -7   4      496.56      526.19      9.70 o
   2  -7   4        3.30        5.26      1.11 o
   3  -7   4        3.08        2.50      0.84 o
   4  -7   4        0.15       -0.72      0.66 o
   5  -7   4        3.04        2.68      0.64 o
   6  -7   4        6.66        8.14      1.34 o
   7  -7   4        3.56        1.19      1.20 o
   8  -7   4        3.76        2.54      1.45 o
   9  -7   4        0.72        0.61      1.57 o
 -10  -6   4        1.75        4.53      2.92 o
  -9  -6   4        0.40       -5.63      5.38 o
  -8  -6   4        1.39        0.02      1.33 o
  -7  -6   4        6.11        3.22      1.60 o
  -6  -6   4      181.56      173.47     11.07 o
  -5  -6   4      122.15      119.82      5.66 o
  -4  -6   4        3.41        3.37      1.52 o
  -3  -6   4      639.30      701.17     13.13 o
  -2  -6   4      139.70      147.86      4.37 o
  -1  -6   4      559.39      557.25     10.03 o
   0  -6   4      102.32      101.50      3.16 o
   1  -6   4      107.60      104.73      3.45 o
   2  -6   4       29.46       27.25      1.82 o
   3  -6   4       84.25       93.76      3.27 o
   4  -6   4      107.22       84.82      7.02 o
   5  -6   4        5.56        5.76      1.24 o
   6  -6   4        0.06        0.07      1.15 o
   7  -6   4        0.70        0.66      1.16 o
   8  -6   4        0.04       -1.64      2.67 o
   9  -6   4        2.69        0.73      1.58 o
 -10  -5   4        0.14        1.56      1.83 o
  -9  -5   4        0.88        0.96      1.42 o
  -8  -5   4        2.83        4.04      1.46 o
  -7  -5   4        9.80        7.56      1.74 o
  -6  -5   4      220.47      220.42      6.12 o
  -5  -5   4       81.47       83.04      4.32 o
  -4  -5   4       49.55       40.33      3.07 o
  -3  -5   4      651.63      655.37     12.55 o
  -2  -5   4       83.28       76.25      3.63 o
  -1  -5   4      396.00      419.43      7.93 o
   0  -5   4       51.20       48.45      2.17 o
   1  -5   4        2.91        7.02      0.99 o
   2  -5   4        4.20        2.86      0.64 o
   3  -5   4      156.63      131.32      3.65 o
   4  -5   4       89.31       92.63      4.69 o
   5  -5   4        2.48        2.20      0.73 o
   6  -5   4        6.03        3.04      1.75 o
   7  -5   4       31.18       25.20      3.34 o
   8  -5   4        0.26       -0.22      1.40 o
   9  -5   4       10.45       14.87      3.47 o
 -10  -4   4       17.04       15.44      5.75 o
  -9  -4   4        1.29        4.17      3.45 o
  -8  -4   4        5.08        5.54      3.61 o
  -7  -4   4       38.68       21.96      3.93 o
  -6  -4   4        1.47        2.42      1.81 o
  -5  -4   4      134.24      139.50      4.32 o
  -4  -4   4        0.67        0.58      1.01 o
  -3  -4   4      598.75      587.31     11.50 o
  -2  -4   4      193.64      186.86      6.26 o
  -1  -4   4        0.23        2.36      0.62 o
   0  -4   4      355.31      417.56      5.47 o
   1  -4   4       80.94       75.24      2.29 o
   2  -4   4       98.72       80.24      3.80 o
   3  -4   4      691.28      684.77     11.98 o
   4  -4   4        6.28        8.40      1.11 o
   5  -4   4       31.09       34.87      2.37 o
   6  -4   4        0.34        0.16      1.29 o
   7  -4   4        3.82        3.70      1.17 o
   8  -4   4        1.21        2.96      1.39 o
   9  -4   4        1.46        1.12      1.45 o
  10  -4   4        0.54        1.95      2.08 o
 -11  -3   4        0.21       -2.05      2.77 o
 -10  -3   4        3.36        5.13      4.16 o
  -9  -3   4       23.35       13.43      4.52 o
  -8  -3   4       12.23       12.00      4.07 o
  -7  -3   4      128.69      117.92     13.54 o
  -6  -3   4      163.38      148.43      7.54 o
  -5  -3   4      123.21      125.92      5.40 o
  -4  -3   4       13.61       11.43      1.13 o
  -3  -3   4     1870.66     1841.49     20.16 o
  -2  -3   4      424.71      428.53      8.96 o
  -1  -3   4      208.22      174.92      3.97 o
   0  -3   4      105.37      112.47      2.45 o
   1  -3   4      433.08      454.83      6.93 o
   2  -3   4      461.66      446.53      7.79 o
   3  -3   4        1.15        3.62      1.01 o
   4  -3   4        4.22        2.71      0.72 o
   5  -3   4       99.81      108.30      4.56 o
   6  -3   4       91.44       73.16      6.36 o
   7  -3   4       77.41       78.94      5.50 o
   8  -3   4        1.49        4.13      1.75 o
   9  -3   4       20.78       26.97      4.95 o
  10  -3   4        2.92        1.58      1.34 o
 -11  -2   4        0.83       -0.33      2.91 o
 -10  -2   4       30.20       28.48      7.25 o
  -9  -2   4        7.30        1.04      2.79 o
  -8  -2   4      384.27      364.07     21.84 o
  -7  -2   4      116.72      113.68     11.28 o
  -6  -2   4       19.90       20.38      4.72 o
  -5  -2   4      108.18      106.14      9.15 o
  -4  -2   4        0.13        0.06      0.58 o
  -3  -2   4      395.72      353.46      9.92 o
  -2  -2   4      586.66      538.70      7.26 o
  -1  -2   4     1550.11     1501.22     11.39 o
   0  -2   4     1744.42     1605.37     20.21 o
   1  -2   4     1514.64     1449.86     10.26 o
   2  -2   4      709.51      717.06     12.38 o
   3  -2   4        5.90        4.02      0.78 o
   4  -2   4        1.60        2.48      1.57 o
   5  -2   4      229.67      236.27      7.33 o
   6  -2   4        0.11        7.50      2.98 o
   7  -2   4      304.34      336.52     10.90 o
   8  -2   4       20.27       29.17      3.65 o
   9  -2   4        7.14       10.22      6.82 o
  10  -2   4        2.67        5.52      3.88 o
 -11  -1   4        1.96       -0.17      2.38 o
 -10  -1   4        3.43        3.00      2.43 o
  -9  -1   4       28.27       28.81      6.91 o
  -8  -1   4       41.56       31.32      6.12 o
  -7  -1   4       65.74       56.92      7.78 o
  -6  -1   4      163.98      152.10      5.13 o
  -5  -1   4      110.27      104.41      8.87 o
  -4  -1   4        0.57        0.53      0.32 o
  -3  -1   4      474.32      441.87     10.34 o
  -2  -1   4      181.76      199.85      4.64 o
  -1  -1   4       67.74       73.19      2.72 o
   0  -1   4     1060.39     1009.31     14.14 o
   1  -1   4      111.03       87.38      2.25 o
   2  -1   4       29.16       33.82      1.84 o
   3  -1   4       21.51       21.19      3.59 o
   4  -1   4      312.47      308.23      8.10 o
   5  -1   4      305.64      279.08      7.80 o
   6  -1   4       45.28       59.16      8.55 o
   7  -1   4       14.68       20.15      5.04 o
   8  -1   4        2.64        4.47      2.83 o
   9  -1   4       40.91       45.61      9.00 o
  10  -1   4        0.30        2.03      3.82 o
 -11   0   4        0.08       -2.58      3.35 o
 -10   0   4        0.19       -0.97      1.75 o
  -9   0   4        3.55       -2.71      2.88 o
  -8   0   4        1.20       -1.02      1.95 o
  -7   0   4        1.75        0.75      0.78 o
  -6   0   4        0.40        1.73      0.61 o
  -5   0   4       30.74       32.06      3.06 o
  -4   0   4       32.39       30.56      2.54 o
  -3   0   4      201.32      196.91      5.87 o
  -2   0   4      183.02      204.39      4.35 o
  -1   0   4       11.75        9.32      0.97 o
   0   0   4     3436.94     3303.89     28.36 o
   1   0   4        2.30        1.16      0.66 o
   2   0   4        0.18        4.02      1.18 o
   3   0   4        2.61        1.98      0.88 o
   4   0   4        8.10        8.99      1.37 o
   5   0   4        0.56        2.68      1.65 o
   6   0   4       65.43       74.59      6.10 o
   7   0   4       46.38       56.41      5.86 o
   8   0   4        6.29        7.89      4.21 o
   9   0   4       23.78       13.90      5.64 o
  10   0   4        9.59        7.78      4.09 o
 -11   1   4        3.98        3.84      2.58 o
 -10   1   4        0.07       -1.43      2.41 o
  -9   1   4        0.29        0.39      2.25 o
  -8   1   4        3.25        2.11      1.73 o
  -7   1   4       27.98       23.71      2.48 o
  -6   1   4      155.57      157.68      6.64 o
  -5   1   4      767.53      806.80     11.16 o
  -4   1   4      593.41      600.02      8.84 o
  -3   1   4     1029.12      992.43     16.74 o
  -2   1   4        3.04        4.47      0.49 o
  -1   1   4      123.56      116.93      2.37 o
   0   1   4       26.34       23.46      1.18 o
   1   1   4      325.77      327.53      7.03 o
   2   1   4      675.17      665.59     12.80 o
   3   1   4      651.70      693.89     11.54 o
   4   1   4      185.38      217.13      9.20 o
   5   1   4       72.62       70.43      5.85 o
   6   1   4       12.05       17.24      3.61 o
   7   1   4       51.89       63.40      6.63 o
   8   1   4        7.71        5.55      2.36 o
   9   1   4        2.82        4.76      3.32 o
  10   1   4        1.18        3.44      3.97 o
 -11   2   4        0.38        1.16      2.11 o
 -10   2   4       23.43       22.09      5.65 o
  -9   2   4        0.88        1.60      2.83 o
  -8   2   4        0.00       -0.52      2.06 o
  -7   2   4       52.98       51.81      6.92 o
  -6   2   4        2.54        2.47      0.61 o
  -5   2   4        1.25       -0.04      0.64 o
  -4   2   4      133.92      143.25      3.26 o
  -3   2   4       80.18       98.20      2.09 o
  -2   2   4      235.79      237.09      3.55 o
  -1   2   4       72.36       69.87      1.93 o
   0   2   4      787.34      784.52     11.49 o
   1   2   4        0.21       -0.83      0.70 o
   2   2   4       46.87       36.74      3.31 o
   3   2   4       72.63       92.09      5.58 o
   4   2   4       31.81       39.83      4.11 o
   5   2   4        1.10        4.54      4.38 o
   6   2   4       11.40       13.16      2.89 o
   7   2   4        0.27        0.92      1.78 o
   8   2   4        0.25        0.42      2.63 o
   9   2   4        1.17       -1.91      2.35 o
 -11   3   4        0.00        0.32      2.37 o
 -10   3   4        0.14       -1.51      2.19 o
  -9   3   4        1.00        1.55      2.65 o
  -8   3   4        5.37        5.02      1.83 o
  -7   3   4      122.84      129.59      4.68 o
  -6   3   4       39.27       37.69      1.64 o
  -5   3   4      276.73      265.33      7.17 o
  -4   3   4      431.40      481.39      6.78 o
  -3   3   4      765.78      823.14     11.29 o
  -1   3   4      132.64      163.75      2.88 o
   0   3   4      859.23      984.95     13.19 o
   1   3   4       30.81       48.44      3.02 o
   2   3   4        4.50        9.62      2.13 o
   3   3   4       34.56       39.69      3.94 o
   4   3   4        1.19        1.41      1.12 o
   5   3   4       10.53       10.62      4.38 o
   6   3   4        7.97        5.82      2.24 o
   7   3   4        0.06        4.87      2.42 o
   8   3   4        3.52        4.96      3.63 o
   9   3   4        0.06        2.21      3.72 o
 -11   4   4        0.85        0.78      1.37 o
 -10   4   4       18.89       20.99      4.96 o
  -9   4   4       11.78       15.36      3.21 o
  -8   4   4        8.16        5.64      1.78 o
  -7   4   4       21.17       19.22      3.04 o
  -6   4   4       19.96       18.87      2.75 o
  -5   4   4      158.82      161.42      5.57 o
  -4   4   4      145.26      145.97      4.38 o
  -3   4   4        8.13        8.21      0.72 o
  -2   4   4     2926.53     3067.76     28.57 o
  -1   4   4       26.79       27.49      1.84 o
   0   4   4     5817.49     6513.98     45.36 o
   1   4   4       34.72       33.02      2.59 o
   2   4   4       88.64       95.21      4.95 o
   3   4   4        0.28        2.48      2.82 o
   4   4   4        5.56        4.81      2.83 o
   5   4   4        1.40        1.29      1.44 o
   6   4   4       13.03       14.08      3.84 o
   7   4   4        5.11        2.74      1.44 o
   8   4   4       12.26       15.17      4.32 o
   9   4   4        0.26        0.14      1.91 o
 -11   5   4        2.81        5.92      4.76 o
 -10   5   4        3.67        6.74      4.74 o
  -9   5   4        5.99        5.68      1.67 o
  -8   5   4      107.09      112.95      8.03 o
  -7   5   4       78.71       83.65      4.77 o
  -6   5   4       98.41      116.35      6.46 o
  -5   5   4       25.64       27.83      2.18 o
  -4   5   4       61.03       60.62      2.75 o
  -3   5   4       15.85       18.60      1.37 o
  -2   5   4        0.00        0.51      0.41 o
  -1   5   4        2.43        1.22      0.70 o
   0   5   4       58.81       56.25      4.16 o
   1   5   4      215.55      193.50      6.61 o
   2   5   4      266.52      260.12      8.44 o
   3   5   4       23.97       29.95      3.33 o
   4   5   4       66.24       85.58      5.79 o
   5   5   4        4.76        3.54      1.93 o
   6   5   4        3.89        1.20      1.76 o
   7   5   4        5.69        9.41      4.06 o
   8   5   4       12.87       19.43      3.58 o
 -10   6   4        0.15        0.07      2.60 o
  -9   6   4       23.23       25.71      6.69 o
  -8   6   4        4.70        3.77      1.24 o
  -7   6   4      169.76      175.63      8.42 o
  -6   6   4       95.90       88.63      5.47 o
  -5   6   4      432.77      438.14      8.07 o
  -4   6   4        0.41        1.20      0.81 o
  -3   6   4       49.65       57.64      2.50 o
  -2   6   4       89.50       88.22      3.44 o
  -1   6   4        0.46        0.16      0.55 o
   0   6   4      217.71      209.54     14.12 o
   1   6   4        0.00       -1.57      1.90 o
   2   6   4      184.98      167.32     16.42 o
   3   6   4      301.98      315.89     10.55 o
   4   6   4        7.67       10.98      2.21 o
   5   6   4       13.75       12.31      2.62 o
   6   6   4       68.88       71.83      7.36 o
   7   6   4        0.28        2.07      1.70 o
   8   6   4        9.23       16.81      4.87 o
 -10   7   4        8.67       10.66      4.79 o
  -9   7   4        2.59        2.40      2.79 o
  -8   7   4        1.14        0.18      1.78 o
  -7   7   4      214.28      245.04     18.39 o
  -6   7   4        2.74        7.03      3.77 o
  -5   7   4       12.86       12.93      1.65 o
  -4   7   4      247.18      228.87      8.55 o
  -3   7   4       14.76       18.83      1.18 o
  -2   7   4        2.58        2.80      0.74 o
  -1   7   4      177.66      183.37      5.40 o
   0   7   4        0.18       -2.00      2.14 o
   1   7   4       22.56       25.66      5.51 o
   2   7   4      613.17      623.86     28.62 o
   3   7   4      396.24      373.95     29.73 o
   4   7   4       58.70       52.88      6.33 o
   5   7   4       51.03       47.86      6.31 o
   6   7   4        0.41        2.36      2.11 o
   7   7   4        9.94       14.03      4.18 o
 -10   8   4        2.87        5.07      3.71 o
  -9   8   4        0.00       -0.79      1.50 o
  -8   8   4        6.54        6.20      3.18 o
  -7   8   4        7.12        4.43      3.70 o
  -6   8   4       53.80       59.85      8.97 o
  -5   8   4      128.01      130.64     12.85 o
  -4   8   4       44.53       37.08      5.63 o
  -3   8   4       43.08       35.80      3.98 o
  -2   8   4        5.89        5.05      1.21 o
  -1   8   4        0.26        0.33      0.63 o
   0   8   4      406.94      375.32      9.48 o
   1   8   4       70.55       77.43      6.83 o
   2   8   4       91.82      118.17     13.29 o
   3   8   4        4.93        2.84      6.27 o
   4   8   4       35.05       26.15      4.21 o
   5   8   4       68.12       70.37      7.82 o
   6   8   4        4.79        4.67      4.65 o
   7   8   4        0.68        3.61      3.05 o
  -9   9   4        5.70        7.05      4.37 o
  -8   9   4        4.55        6.02      3.13 o
  -7   9   4        0.07        3.02      2.87 o
  -6   9   4       46.12       53.12      9.06 o
  -5   9   4        0.91       -0.51      2.24 o
  -4   9   4       23.25       15.81      4.95 o
  -3   9   4       70.21       77.85      7.08 o
  -2   9   4       10.55       11.43      2.60 o
  -1   9   4       29.41       35.02      3.39 o
   0   9   4        1.91        1.10      1.62 o
   1   9   4        0.05       -0.04      1.13 o
   2   9   4       46.91       46.95      5.68 o
   3   9   4        4.96        5.27      3.55 o
   4   9   4       10.61       10.52      4.78 o
   5   9   4        0.00        1.10      3.21 o
   6   9   4       24.92       40.49     12.12 o
  -8  10   4        3.23        8.97      5.31 o
  -7  10   4        0.26        5.43      3.42 o
  -6  10   4        0.09        0.32      2.13 o
  -5  10   4        0.01       -0.59      1.75 o
  -4  10   4        3.29        2.02      2.10 o
  -3  10   4       53.70       47.04      5.81 o
  -2  10   4      212.70      208.51     12.19 o
  -1  10   4       29.62       31.54      4.74 o
   0  10   4        0.00        0.90      1.37 o
   1  10   4        3.44        1.23      2.04 o
   2  10   4       11.31       15.38      7.38 o
   3  10   4        0.08       -0.74      4.37 o
   4  10   4       42.29       50.69      6.77 o
   5  10   4       11.41       27.63      8.79 o
  -7  11   4        1.15        1.01      2.14 o
  -6  11   4        2.82        3.87      3.85 o
  -5  11   4        2.81        3.21      3.13 o
  -4  11   4        9.54        7.57      2.56 o
  -3  11   4        3.46        5.42      3.21 o
  -2  11   4        7.65        3.57      4.62 o
  -1  11   4       58.51       51.59      6.36 o
   0  11   4        4.68        4.88      2.08 o
   1  11   4        7.09       11.25      3.28 o
   2  11   4        0.64        3.32      7.60 o
   3  11   4        1.51        0.75      3.73 o
   4  11   4       21.44       19.27      6.98 o
  -6  12   4        2.64        2.09      3.02 o
  -5  12   4        0.00       -2.73      4.02 o
  -4  12   4        2.30        3.17      2.15 o
  -3  12   4        0.13       -7.42      4.95 o
  -2  12   4        1.37       -0.81      3.55 o
  -1  12   4        8.79        8.24      3.02 o
   0  12   4        2.39        1.39      2.74 o
   1  12   4        3.59        8.36     10.39 o
   2  12   4        1.83        7.80      5.06 o
  -4  13   4        3.54        3.36      2.28 o
  -3  13   4       12.23       12.52      4.85 o
  -2  13   4        0.05       -1.46      3.19 o
  -1  13   4       12.06       23.78      7.64 o
   0  13   4        3.92       11.47      4.49 o
  -3 -13   5        0.98        5.54      2.20 o
  -2 -13   5        3.39        2.91      1.80 o
  -1 -13   5        0.00        0.20      1.57 o
   0 -13   5       31.43       37.21      4.76 o
   1 -13   5       10.53       12.73      3.52 o
   2 -13   5       11.24       17.66      4.02 o
   3 -13   5        0.03        0.64      3.21 o
  -5 -12   5        4.63        5.32      2.26 o
  -4 -12   5        2.05        7.81      3.66 o
  -3 -12   5        0.92        1.07      1.28 o
  -2 -12   5       15.43       12.55      2.55 o
  -1 -12   5        3.72        2.95      1.80 o
   0 -12   5       33.28       29.40      4.07 o
   1 -12   5        0.05       -1.81      1.88 o
   2 -12   5        0.79       -0.62      1.31 o
   3 -12   5        0.01       -1.47      1.65 o
   4 -12   5        2.59        2.39      3.36 o
   5 -12   5        0.02        5.88      3.42 o
  -6 -11   5        0.05       -0.08      1.37 o
  -5 -11   5       24.50       22.03      3.76 o
  -4 -11   5        2.19        0.73      1.16 o
  -3 -11   5        1.70        5.07      1.61 o
  -2 -11   5       34.32       36.45      3.56 o
  -1 -11   5        8.46        8.71      2.16 o
   0 -11   5       13.57       16.37      2.65 o
   1 -11   5        3.69        4.70      2.80 o
   2 -11   5       17.33       15.91      3.37 o
   3 -11   5       56.22       62.01      6.89 o
   4 -11   5        1.60        3.15      1.46 o
   5 -11   5       33.94       33.97      5.84 o
   6 -11   5        3.03        3.92      2.41 o
  -7 -10   5        1.48        0.50      1.20 o
  -6 -10   5        2.47        3.90      2.14 o
  -5 -10   5       45.48       45.57      5.08 o
  -4 -10   5       15.80       14.00      2.37 o
  -3 -10   5       67.81       71.40      4.90 o
  -2 -10   5       37.86       45.23      3.85 o
  -1 -10   5       11.97       11.70      1.87 o
   0 -10   5       50.11       48.90      3.64 o
   1 -10   5       19.30       21.87      2.98 o
   2 -10   5       14.16       15.79      2.39 o
   3 -10   5       17.09       17.28      3.22 o
   4 -10   5        0.52        1.35      1.48 o
   5 -10   5        2.09        1.28      1.53 o
   6 -10   5        4.23        7.48      2.69 o
   7 -10   5        3.55        3.04      1.28 o
  -8  -9   5        2.73       10.22      6.01 o
  -7  -9   5        4.76        4.17      1.33 o
  -6  -9   5        0.19       -1.65      2.71 o
  -5  -9   5        0.68       -0.58      1.37 o
  -4  -9   5        2.93        2.05      1.25 o
  -3  -9   5       50.31       48.14      3.76 o
  -2  -9   5       32.92       33.70      3.33 o
  -1  -9   5       24.21       24.41      3.18 o
   0  -9   5        4.48        4.72      1.33 o
   1  -9   5       24.35       24.20      2.42 o
   2  -9   5       77.96       84.36      4.97 o
   3  -9   5       10.25        8.45      1.51 o
   4  -9   5       25.02       24.27      3.27 o
   5  -9   5       35.22       34.23      4.11 o
   6  -9   5        7.23        4.45      1.85 o
   7  -9   5        1.05        0.22      1.50 o
   8  -9   5        0.32        0.79      1.16 o
  -9  -8   5        0.65       -0.66      2.14 o
  -8  -8   5        8.66        6.17      2.22 o
  -7  -8   5        2.22       -0.33      2.08 o
  -6  -8   5        2.28        0.01      1.26 o
  -5  -8   5        9.17       10.03      1.85 o
  -4  -8   5       15.92       11.54      1.85 o
  -3  -8   5      135.20      132.75      5.96 o
  -2  -8   5        1.76        1.99      0.85 o
  -1  -8   5       94.88      111.15      5.20 o
   0  -8   5        9.43       13.31      1.82 o
   1  -8   5        0.13        0.65      0.73 o
   2  -8   5        0.00        0.36      0.74 o
   3  -8   5        0.39        0.69      0.68 o
   4  -8   5       18.09       17.55      2.12 o
   5  -8   5        0.07       -0.59      1.17 o
   6  -8   5        6.46        5.76      2.22 o
   7  -8   5        2.35        2.15      1.44 o
   8  -8   5        6.57        5.05      1.93 o
  -9  -7   5        2.74        1.44      8.63 o
  -8  -7   5        1.91       -3.93      2.92 o
  -7  -7   5       18.45       15.25      3.46 o
  -6  -7   5       34.34       31.26      4.95 o
  -5  -7   5        3.31        5.30      1.33 o
  -4  -7   5        1.43        3.27      1.04 o
  -3  -7   5        5.24        5.14      0.88 o
  -2  -7   5      186.85      188.45      5.47 o
  -1  -7   5        7.20       14.40      2.27 o
   0  -7   5      592.93      586.75     10.78 o
   1  -7   5       97.08      104.03      4.34 o
   2  -7   5       14.56       16.55      1.86 o
   3  -7   5        4.53        4.54      1.22 o
   4  -7   5        6.45       12.02      1.82 o
   5  -7   5       11.35       11.09      1.89 o
   6  -7   5        1.91        1.61      1.01 o
   7  -7   5        7.28        7.44      1.69 o
   8  -7   5        0.02       -0.75      1.83 o
   9  -7   5        0.85       -0.62      1.62 o
 -10  -6   5        0.86        6.93      5.00 o
  -9  -6   5        0.66       -1.92      3.51 o
  -8  -6   5        2.59        2.91      2.44 o
  -7  -6   5       45.31       36.89      5.38 o
  -6  -6   5        9.03        2.50      2.24 o
  -5  -6   5       50.88       51.53      3.41 o
  -4  -6   5      212.90      207.11      6.89 o
  -3  -6   5        1.23        0.45      0.54 o
  -2  -6   5        9.20        6.46      1.49 o
  -1  -6   5       99.47       93.94      4.84 o
   0  -6   5        0.32        0.36      0.70 o
   1  -6   5       10.53        9.84      2.07 o
   2  -6   5       25.61       27.03      1.96 o
   3  -6   5       77.68       77.16      4.05 o
   4  -6   5        0.30        5.07      1.46 o
   5  -6   5       11.93       12.07      1.95 o
   6  -6   5        3.02        2.67      1.09 o
   7  -6   5        9.71        9.00      1.71 o
   8  -6   5       10.52        9.19      2.21 o
   9  -6   5        0.39       -2.32      2.40 o
 -10  -5   5        6.65        7.86      4.29 o
  -9  -5   5        6.11        7.38      4.30 o
  -8  -5   5        2.46        3.75      3.10 o
  -7  -5   5       41.61       37.48      5.13 o
  -6  -5   5       39.63       33.91      2.94 o
  -5  -5   5       54.32       50.95      3.26 o
  -4  -5   5       52.76       59.70      3.52 o
  -3  -5   5       69.05       73.46      4.10 o
  -2  -5   5      142.78      161.39      6.39 o
  -1  -5   5      103.21      124.36      4.46 o
   0  -5   5        2.96        3.31      0.79 o
   1  -5   5      825.31      832.34     11.38 o
   2  -5   5      177.29      168.00      6.11 o
   3  -5   5       90.91       88.06      4.69 o
   4  -5   5       25.07       21.45      2.38 o
   5  -5   5       44.11       40.92      3.15 o
   6  -5   5        1.91        1.48      2.33 o
   7  -5   5        3.51        1.25      1.42 o
   8  -5   5        1.19       -0.82      1.23 o
   9  -5   5        3.16        2.60      1.49 o
 -10  -4   5       15.86       14.47      5.76 o
  -9  -4   5        1.70       -0.24      2.56 o
  -8  -4   5        0.79        0.59      0.99 o
  -7  -4   5       30.73       22.49      5.12 o
  -6  -4   5       81.81       69.41      3.28 o
  -5  -4   5        6.97        7.62      2.07 o
  -4  -4   5      667.40      683.74     21.62 o
  -3  -4   5       11.14       11.49      1.45 o
  -2  -4   5      100.65      118.12      6.04 o
  -1  -4   5       54.61       62.72      3.41 o
   0  -4   5      563.45      498.64      6.64 o
   1  -4   5      812.85      802.00     19.53 o
   2  -4   5      336.80      311.86      8.03 o
   3  -4   5      804.71      811.81     13.72 o
   4  -4   5        4.14        2.19      0.92 o
   5  -4   5      295.24      236.92     19.70 o
   6  -4   5       28.35       19.12      2.61 o
   7  -4   5        1.06        1.22      1.39 o
   8  -4   5        0.00        0.69      1.16 o
   9  -4   5        0.18       -1.53      2.09 o
 -11  -3   5        4.84        6.23      4.54 o
 -10  -3   5       12.62       14.24      5.35 o
  -9  -3   5        0.74        3.45      2.90 o
  -8  -3   5        1.77        4.17      2.82 o
  -7  -3   5      121.32      139.45      7.60 o
  -6  -3   5       69.42       62.63      4.57 o
  -5  -3   5      480.01      464.91     37.28 o
  -4  -3   5      473.30      423.59     20.57 o
  -3  -3   5        0.04        2.58      0.88 o
  -2  -3   5      684.56      713.95     12.04 o
  -1  -3   5       40.49       29.52      2.90 o
   0  -3   5        2.01        1.40      0.62 o
   1  -3   5      123.82      127.74      3.81 o
   2  -3   5      555.48      542.44      9.47 o
   3  -3   5      484.54      450.89      9.91 o
   4  -3   5      321.18      336.31     11.20 o
   5  -3   5      100.45       95.61      5.13 o
   6  -3   5        0.14       -0.04      2.72 o
   7  -3   5       35.81       39.77      5.16 o
   8  -3   5        0.06        3.03      1.69 o
   9  -3   5       14.05        7.94      3.65 o
 -11  -2   5        3.99        4.39      2.68 o
 -10  -2   5        5.08        7.44      3.56 o
  -9  -2   5       57.53       63.97      9.89 o
  -8  -2   5       58.18       47.44      7.91 o
  -7  -2   5       28.35       31.19      6.25 o
  -6  -2   5        0.30        0.11      0.77 o
  -5  -2   5      172.88      169.64      5.26 o
  -4  -2   5       58.39       63.92      2.88 o
  -3  -2   5       28.24       25.89      3.71 o
  -2  -2   5       13.74       18.79      1.95 o
  -1  -2   5       99.47       99.80      4.01 o
   0  -2   5      153.91      119.12      3.17 o
   1  -2   5      123.16      129.22      3.38 o
   2  -2   5      260.84      259.60      6.59 o
   3  -2   5       12.05       11.99      1.79 o
   4  -2   5      219.68      198.53      5.52 o
   5  -2   5        0.52        0.30      1.03 o
   6  -2   5      107.07      115.22      7.92 o
   7  -2   5      142.25      143.57      9.58 o
   8  -2   5        6.05       12.87      2.74 o
   9  -2   5        5.01        5.71      2.61 o
 -11  -1   5        3.01       -0.25      2.37 o
 -10  -1   5        0.01       -3.03      3.08 o
  -9  -1   5        5.35        2.40      1.63 o
  -8  -1   5        3.35       -1.99      3.34 o
  -7  -1   5       22.78       23.80      5.34 o
  -6  -1   5        0.56        1.57      0.70 o
  -5  -1   5       18.97       20.96      2.72 o
  -4  -1   5      122.59      113.89      4.20 o
  -3  -1   5        5.67        6.50      1.06 o
  -2  -1   5     1274.24     1308.06     14.79 o
  -1  -1   5      112.72      120.90      3.92 o
   0  -1   5      261.91      264.34      8.33 o
   1  -1   5       69.24       79.87      2.84 o
   2  -1   5      335.35      350.22      6.14 o
   3  -1   5       81.45       78.53      3.46 o
   4  -1   5        0.24        0.67      0.70 o
   5  -1   5        0.46       -1.13      1.08 o
   6  -1   5        9.28        6.10      2.16 o
   7  -1   5       25.57       19.13      5.43 o
   8  -1   5       59.91       80.27     12.15 o
   9  -1   5        0.17       -2.36      4.43 o
 -11   0   5        0.65       -1.25      3.00 o
 -10   0   5        0.23       -1.03      2.42 o
  -9   0   5        0.88       -2.21      3.18 o
  -8   0   5        4.65       -1.36      2.58 o
  -7   0   5        0.88        1.38      0.63 o
  -6   0   5        6.00        8.26      1.27 o
  -5   0   5       15.98       16.98      1.84 o
  -4   0   5      450.33      427.49      8.34 o
  -3   0   5     1194.56     1238.87     15.18 o
  -2   0   5      995.53      933.77      8.72 o
  -1   0   5      336.84      375.92      6.67 o
   0   0   5      378.42      399.60      9.06 o
   1   0   5      897.85      942.17     13.99 o
   2   0   5     1052.61     1063.89     15.97 o
   3   0   5      105.35      109.39      5.63 o
   4   0   5        5.44        5.61      1.40 o
   5   0   5       73.74       87.94      6.33 o
   6   0   5        9.78        8.01      2.71 o
   7   0   5       11.99       17.71      3.37 o
   8   0   5       21.81       20.20      5.97 o
   9   0   5        4.79        1.11      2.87 o
 -11   1   5        0.28       -0.77      2.39 o
 -10   1   5        2.23        3.08      2.58 o
  -9   1   5        1.03        1.55      1.37 o
  -8   1   5       24.91       24.64      3.22 o
  -7   1   5        9.93       14.64      1.83 o
  -6   1   5        5.39        8.65      1.29 o
  -5   1   5      412.26      437.21      8.73 o
  -4   1   5       95.09      103.38      3.50 o
  -3   1   5       51.21       57.29      2.18 o
  -2   1   5       31.50       37.96      1.76 o
  -1   1   5       14.14        9.34      0.73 o
   0   1   5      133.01      122.31      4.62 o
   1   1   5       10.87       19.37      2.15 o
   2   1   5       83.79       88.21      6.67 o
   3   1   5       22.76       28.61      2.94 o
   4   1   5        0.58        2.55      3.03 o
   5   1   5       77.61       90.92      9.08 o
   6   1   5        5.73       11.43      3.02 o
   7   1   5       13.06       14.25      3.13 o
   8   1   5        0.46        1.18      1.22 o
   9   1   5        2.58       12.43      5.85 o
 -11   2   5        0.83        0.26      2.61 o
 -10   2   5        6.56        3.54      2.45 o
  -9   2   5       17.04       15.00      4.67 o
  -8   2   5       29.69       33.56      3.42 o
  -7   2   5       34.91       38.23      3.33 o
  -6   2   5       33.11       38.72      2.99 o
  -5   2   5       91.63       88.13      3.64 o
  -4   2   5       10.33       10.77      0.96 o
  -3   2   5       48.22       49.63      1.77 o
  -2   2   5        4.67        4.85      0.60 o
  -1   2   5        0.78        0.30      0.41 o
   0   2   5       34.33       38.53      2.16 o
   1   2   5       17.62       21.83      3.20 o
   2   2   5      115.27      112.38      5.99 o
   3   2   5       12.66       18.74      3.48 o
   4   2   5        0.00        2.04      0.94 o
   5   2   5       17.97       23.69      4.05 o
   6   2   5        3.91        5.48      4.34 o
   7   2   5        4.35        2.46      3.36 o
   8   2   5       14.18       16.73      3.95 o
   9   2   5        6.22        8.82      4.28 o
 -11   3   5        0.33        1.47      3.12 o
 -10   3   5        0.13        0.01      1.67 o
  -9   3   5        7.39       10.36      2.71 o
  -8   3   5       33.19       39.62      4.86 o
  -7   3   5       63.07       62.60      3.13 o
  -6   3   5        1.73        2.05      0.58 o
  -5   3   5      376.35      370.88      6.16 o
  -4   3   5       50.84       58.23      2.10 o
  -3   3   5      643.29      651.66      7.20 o
  -2   3   5     4711.28     5333.60     21.31 o
  -1   3   5       72.85       65.13      2.39 o
   0   3   5      789.47      848.75      9.77 o
   1   3   5      344.06      344.41      8.41 o
   2   3   5      283.39      292.74     10.07 o
   3   3   5        8.37       12.27      2.64 o
   4   3   5       37.37       35.69      4.16 o
   5   3   5        1.00        1.87      4.14 o
   6   3   5        0.10        1.96      2.50 o
   7   3   5        0.90        0.19      2.17 o
   8   3   5        1.67        3.21      2.11 o
   9   3   5        3.09        1.36      2.67 o
 -11   4   5        0.21        0.92      1.93 o
 -10   4   5        8.64        5.65      3.62 o
  -9   4   5       58.80       63.16      6.36 o
  -8   4   5       47.98       56.60      5.63 o
  -7   4   5       61.97       72.40      5.94 o
  -6   4   5       31.01       34.54      3.69 o
  -5   4   5       12.84       12.03      1.38 o
  -4   4   5      151.87      138.83      5.78 o
  -3   4   5        0.22        0.22      0.38 o
  -2   4   5        9.88        8.64      1.16 o
  -1   4   5        5.95        6.42      1.46 o
   0   4   5      529.30      516.62      8.14 o
   1   4   5       17.74       20.79      1.71 o
   2   4   5      353.20      386.10     10.15 o
   3   4   5       27.57       29.71      4.23 o
   4   4   5       23.20       21.36      3.19 o
   5   4   5        4.57        5.91      2.20 o
   6   4   5       17.85       23.94      4.57 o
   7   4   5        0.62        2.36      1.77 o
   8   4   5        2.49        3.40      2.36 o
 -11   5   5        8.53        9.70      5.14 o
 -10   5   5       18.08       21.88      6.28 o
  -9   5   5       92.63       69.97     13.27 o
  -8   5   5       22.47       16.77      3.99 o
  -7   5   5       18.16       18.25      2.90 o
  -6   5   5       44.11       38.89      3.94 o
  -5   5   5       51.95       60.09      3.16 o
  -4   5   5        3.28        2.17      0.69 o
  -3   5   5      187.78      191.95      4.86 o
  -2   5   5       17.32       15.57      1.68 o
  -1   5   5       79.29       81.43      6.61 o
   0   5   5        0.13       -0.71      1.23 o
   1   5   5       81.71       88.97      4.57 o
   2   5   5       18.06       19.93      2.52 o
   3   5   5       19.55       18.05      2.62 o
   4   5   5      320.39      307.59     11.18 o
   5   5   5       58.24       61.28      5.48 o
   6   5   5       37.35       40.04      5.90 o
   7   5   5        4.55        7.58      2.66 o
   8   5   5        1.70        9.11      4.17 o
 -10   6   5       11.15       14.57      5.02 o
  -9   6   5        0.59        0.81      2.30 o
  -8   6   5       83.45       88.79     11.52 o
  -7   6   5        2.34        5.11      1.79 o
  -6   6   5       27.13       31.38      3.50 o
  -5   6   5      156.33      140.40      5.72 o
  -4   6   5       24.27       33.72      2.78 o
  -3   6   5      104.93      105.92      3.76 o
  -2   6   5        0.07        0.00      0.60 o
  -1   6   5       74.59       72.68      6.27 o
   0   6   5      125.08      101.23     10.10 o
   1   6   5      150.72      146.65      8.60 o
   2   6   5        3.70        2.13      1.57 o
   3   6   5        3.13        1.43      2.59 o
   4   6   5      196.95      224.95      9.86 o
   5   6   5       62.64       69.51      5.97 o
   6   6   5       29.99       36.47      4.79 o
   7   6   5        3.13        7.10      3.58 o
 -10   7   5        3.15       -0.17      3.71 o
  -9   7   5       29.67       33.98      7.36 o
  -8   7   5       25.57       34.35      7.23 o
  -7   7   5      112.78      114.73     12.76 o
  -6   7   5       17.73       25.16      6.19 o
  -5   7   5      149.68      166.87      6.04 o
  -4   7   5      136.43      118.60      5.95 o
  -3   7   5        0.20        0.01      0.77 o
  -2   7   5       14.49       15.21      1.68 o
  -1   7   5       88.02       88.11      4.92 o
   0   7   5        2.28       -8.85      5.90 o
   1   7   5       59.90       52.36      7.66 o
   2   7   5        4.88        3.88      7.15 o
   3   7   5      267.73      282.53     14.20 o
   4   7   5        9.51        4.77      2.97 o
   5   7   5        0.91       -1.27      1.73 o
   6   7   5        5.20       15.89      4.60 o
   7   7   5       15.87       22.15      5.72 o
  -9   8   5        0.88       -1.10      2.41 o
  -8   8   5       41.64       38.39      7.95 o
  -7   8   5       66.94       85.12     11.38 o
  -6   8   5       31.55       24.99      5.71 o
  -5   8   5        0.00       -3.43      3.13 o
  -4   8   5       25.14       23.61      3.80 o
  -3   8   5       12.29       15.10      1.82 o
  -2   8   5       44.79       44.66      3.23 o
  -1   8   5        9.43        7.13      1.52 o
   0   8   5       33.65       28.05      4.68 o
   1   8   5       11.30        5.75      2.28 o
   2   8   5        3.95       13.53      5.84 o
   3   8   5       59.06       68.78     10.92 o
   4   8   5       57.14       50.49      6.43 o
   5   8   5        0.81        0.79      3.05 o
   6   8   5        5.72        7.39      3.54 o
  -9   9   5       13.86       20.66      6.82 o
  -8   9   5        6.81        6.43      3.49 o
  -7   9   5        8.32       15.20      5.26 o
  -6   9   5       44.31       42.23      7.91 o
  -5   9   5        0.26       -1.44      2.52 o
  -4   9   5       26.65       37.31      5.12 o
  -3   9   5       36.50       24.45      5.70 o
  -2   9   5       12.05       13.58      2.74 o
  -1   9   5       38.61       29.18      3.90 o
   0   9   5       53.75       51.67      5.90 o
   1   9   5      133.11      140.46      9.93 o
   2   9   5       33.51       39.51      8.53 o
   3   9   5       32.95       57.48     11.16 o
   4   9   5       22.48       21.70      6.48 o
   5   9   5        0.15       -3.43      2.77 o
  -8  10   5        0.03        0.36      2.06 o
  -7  10   5        0.10        1.03      2.04 o
  -6  10   5        2.51        5.50      3.36 o
  -5  10   5        2.64        1.69      2.08 o
  -4  10   5        4.02        7.38      3.17 o
  -3  10   5      106.43       97.25     10.63 o
  -2  10   5        1.82        0.22      1.44 o
  -1  10   5        2.10        1.49      1.87 o
   0  10   5        4.44        4.63      1.98 o
   1  10   5       30.29       36.83      5.45 o
   2  10   5        0.92        4.10      3.72 o
   3  10   5        1.39        0.13      5.18 o
   4  10   5        5.63       -5.06      5.08 o
  -7  11   5        1.53       11.51      5.22 o
  -6  11   5        0.69        1.40      1.80 o
  -5  11   5        5.00        9.95      4.61 o
  -4  11   5        1.82       -1.86      2.73 o
  -3  11   5        1.18        1.70      1.36 o
  -2  11   5        0.76       -2.13      3.11 o
  -1  11   5       25.79       15.54      4.80 o
   0  11   5       16.72       12.11      3.66 o
   1  11   5       32.32       35.59      6.30 o
   2  11   5        0.52        2.43      4.38 o
   3  11   5        0.81       -2.83      9.28 o
  -5  12   5        5.18        5.84      2.68 o
  -4  12   5        0.01       -0.10      1.74 o
  -3  12   5        0.35       -3.09      4.13 o
  -2  12   5        6.33        5.51      1.99 o
  -1  12   5        8.14        8.71      3.11 o
   0  12   5        0.27        1.83      1.87 o
   1  12   5        3.75       10.76      3.52 o
   2  12   5        7.88        6.89      5.44 o
  -2 -13   6        0.03        7.78      2.68 o
  -1 -13   6        0.01       -1.46      2.12 o
   0 -13   6        0.83       -0.69      1.35 o
   1 -13   6        0.16       -0.27      1.51 o
   2 -13   6        2.81        1.98      3.31 o
  -4 -12   6        0.66        1.35      3.66 o
  -3 -12   6        0.22       -1.01      1.34 o
  -2 -12   6        0.26       -0.59      1.91 o
  -1 -12   6        2.48       -0.95      2.02 o
   0 -12   6       19.72       22.58      4.57 o
   1 -12   6        1.33        0.74      1.22 o
   2 -12   6       21.72       25.44      4.66 o
   3 -12   6        0.01       -0.65      2.19 o
   4 -12   6        0.07       -6.83      4.55 o
  -6 -11   6        0.05       -0.15      3.14 o
  -5 -11   6        0.05       -1.05      1.15 o
  -4 -11   6        5.42        3.66      1.31 o
  -3 -11   6        6.89        9.30      1.98 o
  -2 -11   6       22.33       20.71      2.84 o
  -1 -11   6       11.39       10.58      2.44 o
   0 -11   6        3.66        3.09      1.45 o
   1 -11   6        0.87       -0.96      1.22 o
   2 -11   6        0.36       -2.37      1.92 o
   3 -11   6        1.06       -0.49      1.28 o
   4 -11   6        1.56        3.49      3.22 o
   5 -11   6        4.52        3.97      3.21 o
   6 -11   6        0.00        2.06      2.29 o
  -7 -10   6        0.00        1.90      1.99 o
  -6 -10   6        0.32       -1.74      1.56 o
  -5 -10   6       26.39       24.67      3.80 o
  -4 -10   6        0.25        0.65      1.34 o
  -3 -10   6        8.65        5.65      1.21 o
  -2 -10   6        1.23        0.68      1.24 o
  -1 -10   6        0.28        0.75      1.15 o
   0 -10   6       38.02       38.98      3.45 o
   1 -10   6       10.92       12.29      3.00 o
   2 -10   6        6.01        4.46      4.32 o
   3 -10   6        3.22        1.31      1.86 o
   4 -10   6        0.40       -2.09      1.72 o
   5 -10   6        2.39        0.82      1.57 o
   6 -10   6        0.41       -1.34      3.74 o
  -8  -9   6        0.06       -2.32      1.71 o
  -7  -9   6        2.71        0.95      1.43 o
  -6  -9   6        7.38        8.82      2.33 o
  -5  -9   6        0.32       -1.12      1.52 o
  -4  -9   6        0.34        0.21      0.88 o
  -3  -9   6       56.45       61.92      4.43 o
  -2  -9   6       11.42       15.50      2.27 o
  -1  -9   6      132.43      140.13      6.20 o
   0  -9   6        2.78        2.33      1.25 o
   1  -9   6        0.24       -0.15      1.04 o
   2  -9   6       16.66       12.63      1.85 o
   3  -9   6        0.07       -1.59      1.83 o
   4  -9   6        0.85        2.13      1.70 o
   5  -9   6        1.68        1.22      1.35 o
   6  -9   6        0.41        1.69      1.93 o
   7  -9   6        3.36        1.22      1.63 o
  -8  -8   6        5.18        4.35      3.70 o
  -7  -8   6        6.54        6.59      2.40 o
  -6  -8   6        2.00        0.89      1.30 o
  -5  -8   6       18.23       19.00      2.40 o
  -4  -8   6        0.10       -0.51      1.26 o
  -3  -8   6       59.03       52.56      3.89 o
  -2  -8   6       27.98       30.30      2.88 o
  -1  -8   6       46.66       53.31      4.05 o
   0  -8   6        2.00        3.72      1.26 o
   1  -8   6        5.66        7.86      1.64 o
   2  -8   6       23.14       22.80      2.18 o
   3  -8   6       32.99       33.35      3.51 o
   4  -8   6        9.65       11.86      2.05 o
   5  -8   6        1.15        0.54      1.37 o
   6  -8   6        0.14        0.57      1.06 o
   7  -8   6        0.59        1.52      1.66 o
   8  -8   6        0.54        0.03      1.56 o
  -9  -7   6        3.42        1.66      3.31 o
  -8  -7   6        8.95        3.48      1.68 o
  -7  -7   6        0.02       -1.39      1.96 o
  -6  -7   6        8.24        6.10      1.59 o
  -5  -7   6       27.11       22.31      2.44 o
  -4  -7   6       18.59       14.85      2.13 o
  -3  -7   6       98.39       96.18      3.91 o
  -2  -7   6       46.27       59.24      3.89 o
  -1  -7   6        0.96        4.55      1.37 o
   0  -7   6       47.22       50.42      3.33 o
   1  -7   6       65.20       66.47      3.60 o
   2  -7   6       81.86       90.89      5.35 o
   3  -7   6       35.84       38.53      3.07 o
   4  -7   6       24.84       26.88      2.76 o
   5  -7   6        0.36        1.51      1.17 o
   6  -7   6        0.78        0.69      0.88 o
   7  -7   6        1.62        0.83      1.08 o
   8  -7   6        0.00       -0.82      1.28 o
 -10  -6   6        1.63        0.49      3.63 o
  -9  -6   6        9.02        9.18      3.53 o
  -8  -6   6       19.95       20.08      4.23 o
  -7  -6   6        3.68        0.74      2.24 o
  -6  -6   6        5.73        5.15      1.92 o
  -5  -6   6      211.50      209.98      7.28 o
  -4  -6   6        3.97        4.75      1.14 o
  -3  -6   6        2.55        2.29      1.00 o
  -2  -6   6       60.64       63.23      4.37 o
  -1  -6   6        3.06        4.33      1.04 o
   0  -6   6       11.46       17.81      1.67 o
   1  -6   6        0.13       -0.84      0.71 o
   2  -6   6        3.76        4.23      1.46 o
   3  -6   6      263.47      274.46      8.91 o
   4  -6   6       73.19       66.81      4.69 o
   5  -6   6        8.91        5.20      1.67 o
   6  -6   6        0.12        0.46      1.04 o
   7  -6   6        9.06        6.66      1.49 o
   8  -6   6        1.81       -1.71      1.14 o
 -10  -5   6       10.57        7.21      2.98 o
  -9  -5   6       18.24       27.30      5.19 o
  -8  -5   6        1.25       -0.19      2.83 o
  -7  -5   6       10.57        4.14      2.33 o
  -6  -5   6      182.11      167.15      9.41 o
  -5  -5   6      148.34      148.19      7.56 o
  -4  -5   6       72.74       71.08      2.63 o
  -3  -5   6       76.62       77.56      3.73 o
  -2  -5   6       37.13       42.95      3.31 o
  -1  -5   6      154.99      150.76      4.97 o
   0  -5   6        6.76        6.61      1.41 o
   1  -5   6       52.21       58.04      3.20 o
   2  -5   6       11.08       15.43      1.95 o
   3  -5   6      119.46      119.78      5.80 o
   4  -5   6      177.34      161.82      7.04 o
   5  -5   6       25.73       25.61      2.96 o
   6  -5   6        4.94       10.10      2.09 o
   7  -5   6        7.35        1.84      0.96 o
   8  -5   6        3.00        2.19      1.32 o
   9  -5   6        0.51        0.75      1.57 o
 -10  -4   6        0.30       -0.01      1.77 o
  -9  -4   6       27.49       30.99      5.14 o
  -8  -4   6       48.39       45.45      5.77 o
  -7  -4   6      270.72      279.79     13.23 o
  -6  -4   6        0.18       -2.20      1.47 o
  -5  -4   6        0.64        1.18      1.56 o
  -4  -4   6       80.27       88.63      6.26 o
  -3  -4   6       39.35       36.62      2.89 o
  -2  -4   6      465.12      464.41     13.38 o
  -1  -4   6       91.03       76.94      4.14 o
   0  -4   6       55.68       75.47      3.09 o
   1  -4   6      192.39      177.00      8.07 o
   2  -4   6      107.22       99.53      4.85 o
   3  -4   6       25.18       23.89      2.56 o
   4  -4   6       15.80       13.57      1.75 o
   5  -4   6        8.83        4.22      1.12 o
   6  -4   6       22.38       20.75      2.59 o
   7  -4   6       17.08        8.96      2.66 o
   8  -4   6        3.44        5.51      1.78 o
   9  -4   6        5.40        7.98      3.29 o
 -11  -3   6        0.18       -1.72      3.58 o
 -10  -3   6        0.17       -0.16      2.25 o
  -9  -3   6       93.32      109.85      8.98 o
  -8  -3   6       45.80       44.01      5.58 o
  -7  -3   6      436.82      447.75     13.19 o
  -6  -3   6       33.28       30.84      3.99 o
  -5  -3   6      115.74      120.72      7.42 o
  -4  -3   6       93.54       90.45      6.20 o
  -3  -3   6       47.60       47.25      2.56 o
  -2  -3   6       96.61      101.52      6.00 o
  -1  -3   6        5.86        4.36      1.05 o
   0  -3   6      521.22      513.75      7.55 o
   1  -3   6       99.43       89.46      7.00 o
   2  -3   6        0.00        1.14      0.97 o
   3  -3   6      199.68      186.53      7.23 o
   4  -3   6       26.65       31.09      3.41 o
   5  -3   6        0.15       -0.39      1.66 o
   6  -3   6      220.14      254.56     12.11 o
   7  -3   6        1.74        0.70      1.24 o
   8  -3   6       20.97       12.19      2.59 o
   9  -3   6        2.92        1.29      1.89 o
 -11  -2   6        1.29       -2.19      3.20 o
 -10  -2   6        0.36       -0.57      2.82 o
  -9  -2   6        2.51       -0.35      1.87 o
  -8  -2   6        2.97        1.50      3.27 o
  -7  -2   6       20.69       19.66      2.34 o
  -6  -2   6        3.73        3.02      0.78 o
  -5  -2   6       87.96       88.56      3.80 o
  -4  -2   6      190.33      180.63      9.67 o
  -3  -2   6      274.16      291.90     10.07 o
  -2  -2   6      597.45      585.60     11.09 o
  -1  -2   6        9.32        9.84      1.89 o
   0  -2   6      195.81      190.88      6.33 o
   1  -2   6       33.65       40.86      3.83 o
   2  -2   6       21.61       27.41      1.79 o
   3  -2   6        1.64        0.56      0.37 o
   4  -2   6        2.19        3.81      1.05 o
   5  -2   6       66.47       65.66      4.63 o
   6  -2   6      107.56      106.21      7.73 o
   7  -2   6       18.02       15.99      3.37 o
   8  -2   6        4.79        5.06      2.05 o
   9  -2   6        0.16        0.76      1.43 o
 -11  -1   6        0.69       -1.23      2.58 o
 -10  -1   6        3.50        2.05      1.59 o
  -9  -1   6        0.43        1.62      2.32 o
  -8  -1   6       17.12       18.62      3.11 o
  -7  -1   6        0.48        0.17      1.24 o
  -6  -1   6        6.77        5.60      1.76 o
  -5  -1   6       48.24       58.37      3.36 o
  -4  -1   6      358.32      381.89     11.42 o
  -3  -1   6        2.62       12.74      2.86 o
  -2  -1   6       40.80       46.08      3.78 o
  -1  -1   6     2983.32     3245.99     33.49 o
   0  -1   6      194.08      209.28     10.22 o
   1  -1   6     1071.89     1036.99     30.07 o
   2  -1   6       97.62       99.34      3.18 o
   3  -1   6       37.43       40.80      2.59 o
   4  -1   6        2.40        3.88      1.36 o
   5  -1   6       55.91       60.10      3.44 o
   6  -1   6        1.88        0.74      1.61 o
   7  -1   6        6.33       13.13      3.25 o
   8  -1   6        0.74        2.48      2.05 o
   9  -1   6        0.71        1.23      1.89 o
 -11   0   6        6.82        4.14      3.10 o
 -10   0   6        0.22       -4.63      3.09 o
  -9   0   6       23.29       26.47      4.02 o
  -8   0   6        1.48        0.13      1.17 o
  -7   0   6        2.19        2.92      0.72 o
  -6   0   6       16.98       15.32      2.53 o
  -5   0   6       60.69       60.83      3.47 o
  -4   0   6       10.30       15.64      2.25 o
  -3   0   6      680.07      740.45     11.58 o
  -2   0   6      459.38      512.21      7.17 o
  -1   0   6      243.04      218.52      7.84 o
   0   0   6      109.33      104.75      5.71 o
   1   0   6        0.13        1.14      1.03 o
   2   0   6      201.79      247.74      8.42 o
   3   0   6      157.08      177.31      7.51 o
   4   0   6       69.89       68.48      6.90 o
   5   0   6       27.68       31.39      7.29 o
   6   0   6       24.72       24.92      4.95 o
   7   0   6        0.35        2.00      2.95 o
   8   0   6       10.63       12.91      5.64 o
   9   0   6        3.44        6.71      4.30 o
 -11   1   6        0.58        0.21      2.77 o
 -10   1   6        2.66        2.12      1.91 o
  -9   1   6        0.31        0.75      1.97 o
  -8   1   6        5.00        3.67      4.88 o
  -7   1   6       20.27       17.15      3.16 o
  -6   1   6        8.85        6.29      1.16 o
  -5   1   6       12.28       12.61      1.52 o
  -4   1   6        0.73        0.05      0.36 o
  -3   1   6       71.85       72.75      3.52 o
  -2   1   6      819.30      803.67      8.05 o
  -1   1   6       20.93       23.70      1.43 o
   0   1   6        0.46        0.45      0.60 o
   1   1   6       82.20       79.70      5.16 o
   2   1   6      232.05      252.17     15.95 o
   3   1   6        0.75       -2.83      1.88 o
   4   1   6        1.12        0.51      1.32 o
   5   1   6        0.58        2.87      4.85 o
   6   1   6        6.73        9.42      3.20 o
   7   1   6       14.25       20.82      4.68 o
   8   1   6        0.01       -0.90      2.65 o
   9   1   6        2.13        4.07      3.55 o
 -11   2   6        2.45        0.01      2.91 o
 -10   2   6       16.96       14.84      4.60 o
  -9   2   6        0.62       -0.26      1.40 o
  -8   2   6       44.08       44.30      7.11 o
  -7   2   6        0.09        0.58      0.72 o
  -6   2   6        4.10        3.05      0.89 o
  -5   2   6       84.15       96.80      4.17 o
  -4   2   6      705.22      713.36      7.89 o
  -3   2   6        3.75        3.57      0.63 o
  -2   2   6       15.98       11.79      1.14 o
  -1   2   6       12.38       16.29      1.34 o
   0   2   6      339.06      340.07      6.60 o
   1   2   6      474.74      420.58     24.89 o
   2   2   6        9.81        6.42      1.59 o
   3   2   6       14.81       19.59      3.09 o
   4   2   6       35.31       32.11      3.99 o
   5   2   6       15.05       17.07      3.66 o
   6   2   6        2.36        2.14      1.94 o
   7   2   6        1.87        0.94      2.78 o
   8   2   6        4.05        5.00      3.14 o
   9   2   6        0.17        4.26      3.58 o
 -11   3   6        7.09        5.24      4.64 o
 -10   3   6       14.42       19.77      9.86 o
  -9   3   6       20.39       21.17      5.84 o
  -8   3   6       10.69        6.56      2.16 o
  -7   3   6        2.80        5.05      1.67 o
  -6   3   6       30.96       36.29      2.40 o
  -5   3   6       24.17       20.38      1.44 o
  -4   3   6      130.34      129.65      2.84 o
  -3   3   6        2.79        2.32      0.50 o
  -2   3   6      578.44      583.66      8.48 o
  -1   3   6      877.85      887.70     21.49 o
   0   3   6        5.51        5.22      0.93 o
   1   3   6       70.32       79.59      3.41 o
   2   3   6      202.08      189.30      8.42 o
   3   3   6       41.92       44.89      8.40 o
   4   3   6       88.80       93.81      7.07 o
   5   3   6       10.38       12.54      4.98 o
   6   3   6       10.06        5.45      3.75 o
   7   3   6        4.60        8.62      3.27 o
   8   3   6       12.66       14.79      5.13 o
 -11   4   6        0.22        2.67      4.16 o
 -10   4   6       44.15       31.61      8.58 o
  -9   4   6        3.81        4.81      2.00 o
  -8   4   6       13.19       18.44      3.29 o
  -7   4   6      139.06      151.16      8.64 o
  -6   4   6        9.65       11.18      1.97 o
  -5   4   6       36.22       31.73      2.20 o
  -4   4   6       13.93       16.56      1.18 o
  -3   4   6       96.07       99.11      3.56 o
  -2   4   6        2.65        3.30      0.88 o
  -1   4   6      151.24      160.39      4.60 o
   0   4   6       13.15       12.87      1.19 o
   1   4   6        3.16        4.00      1.31 o
   2   4   6      141.36      135.41      6.38 o
   3   4   6       93.96       96.43      8.12 o
   4   4   6        6.30        4.23      2.86 o
   5   4   6        5.78        7.20      2.16 o
   6   4   6       22.94       26.32      4.86 o
   7   4   6        2.41        2.75      3.74 o
   8   4   6        3.96        5.87      3.26 o
 -11   5   6        0.19       -3.67      3.01 o
 -10   5   6       12.38       13.67      5.71 o
  -9   5   6        8.36        4.89      4.23 o
  -8   5   6        5.03        5.13      1.40 o
  -7   5   6       95.25       77.90     18.36 o
  -6   5   6        5.32        5.75      1.40 o
  -5   5   6       24.06       28.56      2.74 o
  -4   5   6       91.98       79.94      3.11 o
  -3   5   6       13.34       14.44      1.51 o
  -2   5   6       18.51       17.92      2.58 o
  -1   5   6      228.09      230.76      6.13 o
   0   5   6       15.64       15.72      1.87 o
   1   5   6      237.52      238.97      8.60 o
   2   5   6      233.75      233.83     10.64 o
   3   5   6      111.36      119.95      6.68 o
   4   5   6      100.29      112.35      6.97 o
   5   5   6        1.39        4.98      2.53 o
   6   5   6        0.28        6.73      6.63 o
   7   5   6        4.71       11.58      3.12 o
 -10   6   6        1.03        1.10      1.78 o
  -9   6   6        0.05       -1.12      3.33 o
  -8   6   6       72.82       70.24     10.22 o
  -7   6   6        6.02        4.94      2.73 o
  -6   6   6      777.25      812.63     15.53 o
  -5   6   6      277.43      327.30      9.39 o
  -4   6   6      234.26      225.74     12.60 o
  -3   6   6        9.87       11.68      1.33 o
  -2   6   6        1.04        0.79      1.46 o
  -1   6   6        1.75        1.67      1.54 o
   0   6   6       10.87       10.09      2.33 o
   1   6   6      279.62      270.26      8.77 o
   2   6   6       69.88       69.77      4.95 o
   3   6   6      205.80      225.77      9.60 o
   4   6   6       46.33       35.44      4.57 o
   5   6   6        0.57       -0.52      2.04 o
   6   6   6        1.67        4.95      3.93 o
   7   6   6        8.04       15.57      5.40 o
 -10   7   6        0.75        0.18      3.27 o
  -9   7   6       13.60       15.35      4.62 o
  -8   7   6        9.07       10.70      4.39 o
  -7   7   6        0.31       -0.81      1.60 o
  -6   7   6       97.31       93.52     10.98 o
  -5   7   6      204.72      220.08      7.63 o
  -4   7   6       87.71       90.93      4.82 o
  -3   7   6       11.38       14.58      1.64 o
  -2   7   6       45.84       42.57      4.65 o
  -1   7   6       17.20       12.10      6.74 o
   0   7   6        2.33       -0.37      4.58 o
   1   7   6        7.89        5.61      2.77 o
   2   7   6      320.14      302.01     14.48 o
   3   7   6       13.96       14.12      3.87 o
   4   7   6        0.71        1.83      1.69 o
   5   7   6       18.03       18.54      3.45 o
   6   7   6       14.74       18.15      5.03 o
  -9   8   6        0.01        0.82      1.85 o
  -8   8   6        1.33       -0.90      2.21 o
  -7   8   6        7.56        8.05      3.67 o
  -6   8   6        6.89        1.41      2.13 o
  -5   8   6       29.38       29.22      4.42 o
  -4   8   6       98.66      107.18      8.21 o
  -3   8   6        0.05        0.45      0.75 o
  -2   8   6       10.30        9.99      2.58 o
  -1   8   6       24.42       18.11      2.41 o
   0   8   6        1.86        1.74      2.63 o
   1   8   6       11.99       11.94      4.27 o
   2   8   6       29.26       39.06      7.77 o
   3   8   6       26.52       27.48      5.27 o
   4   8   6       23.75       24.31      4.60 o
   5   8   6       37.57       48.77      6.74 o
   6   8   6        0.82        6.72      3.69 o
  -9   9   6        6.64        4.85      3.60 o
  -8   9   6        0.67        2.78      2.21 o
  -7   9   6        5.58        9.94      4.28 o
  -6   9   6        0.02       -0.17      1.99 o
  -5   9   6        0.57        2.43      2.20 o
  -4   9   6       25.61       22.15      3.80 o
  -3   9   6       66.28       66.39      9.75 o
  -2   9   6        5.31        4.60      1.47 o
  -1   9   6      326.24      298.03     14.66 o
   0   9   6        0.93        0.62      1.19 o
   1   9   6       11.37        7.02      4.14 o
   2   9   6        1.70        8.83      5.88 o
   3   9   6        6.54       17.45      7.04 o
   4   9   6       15.22       10.01      2.81 o
   5   9   6        0.94       -3.80      2.97 o
  -8  10   6        1.39       -0.25      2.68 o
  -7  10   6        0.71        0.04      1.57 o
  -6  10   6       10.54       16.03      5.34 o
  -5  10   6        0.34        3.24      3.07 o
  -4  10   6       16.05       23.97      6.45 o
  -3  10   6        1.24        0.96      1.33 o
  -2  10   6       85.49       68.96      7.59 o
  -1  10   6       10.74        8.04      1.94 o
   0  10   6        1.21        1.06      1.55 o
   1  10   6        1.17        1.84      1.88 o
   2  10   6        0.61        2.39      1.79 o
   3  10   6        7.10       20.85      4.94 o
   4  10   6        1.62       -5.37      6.39 o
  -7  11   6        4.07       16.42      6.14 o
  -6  11   6        0.00        4.92      3.45 o
  -5  11   6        8.91       21.07      6.59 o
  -4  11   6        1.41        1.43      3.40 o
  -3  11   6        2.01       -0.79      2.61 o
  -2  11   6        6.21        3.93      2.36 o
  -1  11   6        0.64       -2.10      2.28 o
   0  11   6        0.00       -0.36      3.25 o
   1  11   6       18.29       16.29      3.72 o
   2  11   6        0.08        2.10      4.01 o
  -5  12   6        4.75        3.95      1.58 o
  -4  12   6       11.83       14.91      5.37 o
  -3  12   6        0.12       -2.36      4.46 o
  -2  12   6        0.76       -0.45      1.97 o
  -1  12   6        0.08       -0.65      3.04 o
   0  12   6        4.23        3.90      2.58 o
  -2 -13   7        0.11        0.98      1.35 o
  -1 -13   7        3.00        1.29      1.62 o
   0 -13   7        0.51        0.68      1.70 o
   1 -13   7        4.75        4.28      2.64 o
  -4 -12   7        6.78        9.97      3.84 o
  -3 -12   7        0.01       -0.84      1.40 o
  -2 -12   7        0.15        0.21      1.49 o
  -1 -12   7       14.02       12.51      3.33 o
   0 -12   7        0.29       -0.73      1.40 o
   1 -12   7        9.94        7.05      2.57 o
   2 -12   7        6.76        3.63      2.26 o
   3 -12   7        0.37       -1.18      1.75 o
   4 -12   7        3.78        3.69      1.95 o
  -6 -11   7        1.14        0.12      1.42 o
  -5 -11   7        2.96        2.79      1.55 o
  -4 -11   7        0.13        0.64      0.96 o
  -3 -11   7       13.56       10.34      1.84 o
  -2 -11   7        3.30        4.14      2.39 o
  -1 -11   7        5.49        2.83      1.88 o
   0 -11   7        6.62        3.76      2.77 o
   1 -11   7        0.21       -0.29      2.63 o
   2 -11   7        2.36        0.94      1.19 o
   3 -11   7       18.24       20.90      4.26 o
   4 -11   7        0.00       -0.99      1.89 o
   5 -11   7        2.73       -3.46      3.94 o
  -7 -10   7        0.66        0.47      1.67 o
  -6 -10   7        0.03        0.31      1.55 o
  -5 -10   7        0.16       -1.01      2.56 o
  -4 -10   7       15.02       13.51      2.24 o
  -3 -10   7        8.33        6.88      1.52 o
  -2 -10   7        0.06       -0.29      1.16 o
  -1 -10   7       27.48       30.04      3.05 o
   0 -10   7        0.07       -0.14      1.00 o
   1 -10   7        9.38        4.56      1.74 o
   2 -10   7        5.49        4.62      3.20 o
   3 -10   7        1.92        0.26      1.45 o
   4 -10   7        0.52       -0.09      2.34 o
   5 -10   7        8.82        5.05      1.77 o
   6 -10   7        0.03        1.26      2.83 o
  -8  -9   7        9.97       12.88      2.69 o
  -7  -9   7       10.66        8.79      2.52 o
  -6  -9   7        4.19        3.37      2.03 o
  -5  -9   7        0.02       -2.73      1.82 o
  -4  -9   7        9.23        5.70      1.46 o
  -3  -9   7       10.87       13.05      2.06 o
  -2  -9   7       16.82       19.14      2.42 o
  -1  -9   7       12.56       14.68      2.11 o
   0  -9   7        0.04        1.95      1.06 o
   1  -9   7        0.45        2.22      1.11 o
   2  -9   7        6.53        5.30      1.40 o
   3  -9   7        8.13        8.15      1.98 o
   4  -9   7        0.68       -0.95      2.23 o
   5  -9   7        3.24        5.07      1.78 o
   6  -9   7        4.57        3.64      1.31 o
   7  -9   7        4.44        3.76      2.79 o
  -8  -8   7        1.62        4.33      2.96 o
  -7  -8   7       11.50       11.19      3.25 o
  -6  -8   7        1.54        2.52      1.90 o
  -5  -8   7        0.97        0.35      1.08 o
  -4  -8   7        0.09        0.27      1.25 o
  -3  -8   7       18.09       24.74      2.83 o
  -2  -8   7        8.98        8.89      1.64 o
  -1  -8   7      225.46      210.13      7.41 o
   0  -8   7        7.81       11.84      1.80 o
   1  -8   7       71.46       61.52      4.94 o
   2  -8   7        3.29        4.38      2.34 o
   3  -8   7        4.56        2.97      1.40 o
   4  -8   7        1.24        2.25      1.17 o
   5  -8   7       25.83       26.18      3.01 o
   6  -8   7        2.57        3.25      1.41 o
   7  -8   7        0.63        0.45      1.15 o
  -9  -7   7        3.50        4.63      3.55 o
  -8  -7   7        2.20        3.45      2.42 o
  -7  -7   7       43.83       47.04      6.14 o
  -6  -7   7       85.17       75.79      6.23 o
  -5  -7   7        0.01       -0.48      1.11 o
  -4  -7   7        3.49        2.32      1.77 o
  -3  -7   7        3.09        2.43      1.07 o
  -2  -7   7      123.40      132.83      6.79 o
  -1  -7   7       18.02       19.75      2.24 o
   0  -7   7       67.92       60.09      3.86 o
   1  -7   7       18.65       12.54      3.45 o
   2  -7   7       24.32       18.73      3.15 o
   3  -7   7        8.71        6.36      1.84 o
   4  -7   7        8.90       12.45      2.14 o
   5  -7   7       17.75       16.25      2.37 o
   6  -7   7        0.79        0.86      0.78 o
   7  -7   7        1.12        0.83      1.02 o
   8  -7   7        0.60        1.08      1.19 o
  -9  -6   7        6.18        8.49      3.20 o
  -8  -6   7       48.51       47.67      6.55 o
  -7  -6   7       14.53        7.70      2.27 o
  -6  -6   7       51.18       53.73      5.88 o
  -5  -6   7       35.21       35.54      4.82 o
  -4  -6   7       54.12       60.20      4.82 o
  -3  -6   7        0.68        1.32      1.39 o
  -2  -6   7        2.12        2.34      1.31 o
  -1  -6   7       59.38       50.95      3.62 o
   0  -6   7       15.90       13.25      1.82 o
   1  -6   7        0.11        2.53      4.73 o
   2  -6   7      248.04      254.69     10.88 o
   3  -6   7       16.20       13.93      2.26 o
   4  -6   7       34.30       32.90      3.53 o
   5  -6   7       27.28       26.62      3.30 o
   6  -6   7        2.15        1.20      1.19 o
   7  -6   7       14.69       13.87      2.06 o
   8  -6   7        2.16        2.24      1.20 o
 -10  -5   7        0.37       -1.41      1.47 o
  -9  -5   7        1.65        2.34      1.44 o
  -8  -5   7       11.91       12.70      3.33 o
  -7  -5   7      104.84      122.99      9.28 o
  -6  -5   7      157.56      161.16      9.99 o
  -5  -5   7      433.91      398.31     15.21 o
  -4  -5   7        4.79        3.60      2.03 o
  -3  -5   7        4.47        3.73      1.79 o
  -2  -5   7       34.20       37.30      4.14 o
  -1  -5   7        6.10        6.16      1.43 o
   0  -5   7       36.29       39.77      2.96 o
   1  -5   7       22.58       23.61      2.13 o
   2  -5   7       75.95       74.54      5.90 o
   3  -5   7      353.50      351.33     12.85 o
   4  -5   7       75.37       74.16      4.96 o
   5  -5   7        1.45        0.12      1.61 o
   6  -5   7        4.53        1.39      1.06 o
   7  -5   7        2.76        1.57      1.24 o
   8  -5   7        0.81        1.19      1.25 o
 -10  -4   7        3.04        3.51      3.29 o
  -9  -4   7       34.53       34.84      5.31 o
  -8  -4   7        1.21        4.05      2.80 o
  -7  -4   7       26.19       33.65      4.88 o
  -6  -4   7      194.66      196.56     10.76 o
  -5  -4   7      201.25      188.59     12.32 o
  -4  -4   7       16.47       17.38      3.24 o
  -3  -4   7        1.23        1.76      0.88 o
  -2  -4   7        0.16       -0.67      0.82 o
  -1  -4   7       70.97       69.29      3.45 o
   0  -4   7      174.21      191.85      5.18 o
   1  -4   7       68.64       57.91      3.56 o
   2  -4   7      303.66      312.58      8.82 o
   3  -4   7      175.73      166.27      6.78 o
   4  -4   7      115.84      127.84      6.28 o
   5  -4   7      150.01      153.42      7.42 o
   6  -4   7       70.54       70.47      6.33 o
   7  -4   7        7.81        4.25      1.05 o
   8  -4   7        0.15       -0.10      1.99 o
 -10  -3   7        1.41       -0.48      1.52 o
  -9  -3   7       11.55       12.24      2.68 o
  -8  -3   7        5.11        7.56      2.60 o
  -7  -3   7       75.68       76.53      6.83 o
  -6  -3   7        3.16        1.57      0.91 o
  -5  -3   7       61.66       70.50      3.48 o
  -4  -3   7       15.56       17.46      2.71 o
  -3  -3   7        9.74        6.15      1.93 o
  -2  -3   7      272.25      267.78     10.30 o
  -1  -3   7      217.11      254.50      7.53 o
   0  -3   7      287.48      314.58      6.15 o
   1  -3   7        7.86       11.24      1.09 o
   2  -3   7        0.41        0.48      0.97 o
   3  -3   7       42.26       38.70      3.19 o
   4  -3   7       29.86       22.52      2.71 o
   5  -3   7      115.31      113.96      7.36 o
   6  -3   7        1.01        0.01      1.00 o
   7  -3   7        0.44        0.08      1.21 o
   8  -3   7       13.96       14.20      3.35 o
 -11  -2   7        4.95        6.25      2.79 o
 -10  -2   7        9.47        8.85      2.99 o
  -9  -2   7        0.40        0.82      3.72 o
  -8  -2   7        5.57        7.01      2.29 o
  -7  -2   7        9.92        8.67      2.41 o
  -6  -2   7       41.35       45.39      4.90 o
  -5  -2   7       22.92       26.99      2.38 o
  -4  -2   7        1.60        4.82      1.39 o
  -3  -2   7      772.71      829.62     37.93 o
  -2  -2   7       67.74       63.21      4.96 o
  -1  -2   7      767.74      776.57     17.11 o
   0  -2   7      105.99       97.40      5.49 o
   1  -2   7      284.02      287.39     10.90 o
   2  -2   7       11.28        8.61      0.91 o
   3  -2   7       22.39       23.23      1.58 o
   4  -2   7        0.73        0.19      0.67 o
   5  -2   7       11.37       11.41      2.25 o
   6  -2   7        0.36        0.11      1.15 o
   7  -2   7       21.64       21.76      3.87 o
   8  -2   7        0.06       -0.10      1.22 o
 -11  -1   7        7.13        4.50      3.11 o
 -10  -1   7        0.41        4.35      3.10 o
  -9  -1   7        5.96        9.37      2.62 o
  -8  -1   7        2.31        2.51      1.67 o
  -7  -1   7       36.54       38.47      4.46 o
  -6  -1   7       31.47       28.48      2.61 o
  -5  -1   7       23.94       23.62      2.33 o
  -4  -1   7       44.81       43.35      4.03 o
  -3  -1   7      281.77      279.09      9.99 o
  -2  -1   7       13.20       11.11      1.87 o
  -1  -1   7      331.37      332.62     10.83 o
   0  -1   7        2.27       -0.18      0.92 o
   1  -1   7      471.36      510.79     18.14 o
   2  -1   7        0.17        0.46      0.68 o
   3  -1   7       54.15       54.98      2.97 o
   4  -1   7        0.07        0.53      0.85 o
   5  -1   7        0.16       -0.14      0.78 o
   6  -1   7        2.17        2.39      1.23 o
   7  -1   7        2.68        3.15      1.98 o
   8  -1   7        1.81       -0.77      2.54 o
 -11   0   7        0.18       -1.91      2.66 o
 -10   0   7        1.58       -0.60      1.78 o
  -9   0   7        6.30        4.38      3.07 o
  -8   0   7       23.19       25.98      3.80 o
  -7   0   7       45.72       46.74      4.70 o
  -6   0   7       18.56       21.98      2.33 o
  -5   0   7       21.95       15.82      2.16 o
  -4   0   7       14.22       12.04      2.11 o
  -3   0   7       19.62       15.88      2.37 o
  -2   0   7       81.18       83.42      3.62 o
  -1   0   7      117.63      135.40      6.84 o
   0   0   7      146.12      159.39      7.68 o
   1   0   7        0.01       -0.84      0.75 o
   2   0   7       23.17       19.66      1.46 o
   3   0   7        9.29        5.41      4.94 o
   4   0   7       15.22       14.71      2.73 o
   5   0   7        1.17        2.34      2.10 o
   6   0   7        0.15        2.12      2.56 o
   7   0   7        0.37        4.70      3.83 o
   8   0   7        3.68        2.03      2.44 o
 -11   1   7        0.32        3.23      2.93 o
 -10   1   7        5.34        3.42      3.43 o
  -9   1   7        0.21        4.93      3.73 o
  -8   1   7        8.33        9.06      1.92 o
  -7   1   7       60.21       64.77      5.08 o
  -6   1   7       17.71       21.56      2.26 o
  -5   1   7      568.62      567.32      8.21 o
  -4   1   7      324.01      317.30     10.00 o
  -3   1   7        0.77        1.14      0.78 o
  -2   1   7       18.51       20.89      1.46 o
  -1   1   7      484.19      427.42      9.35 o
   0   1   7      255.10      224.79      9.16 o
   1   1   7        8.02        5.92      2.26 o
   2   1   7       85.78       86.56      5.68 o
   3   1   7        8.58       12.78      3.60 o
   4   1   7        5.19        3.87      2.18 o
   5   1   7       38.46       40.06      6.48 o
   6   1   7        0.38        1.91      2.92 o
   7   1   7        2.18        5.42      3.62 o
   8   1   7        1.23        4.00      3.07 o
 -11   2   7       10.89       12.47      5.22 o
 -10   2   7        6.53        8.69      4.13 o
  -9   2   7        1.87        2.76      3.23 o
  -8   2   7        8.50        8.89      2.72 o
  -7   2   7       35.19       42.33      3.70 o
  -6   2   7       33.67       34.65      2.79 o
  -5   2   7       50.23       51.12      2.41 o
  -4   2   7      162.14      177.65      4.28 o
  -3   2   7       70.82       78.22      3.28 o
  -2   2   7      524.51      535.15      9.33 o
  -1   2   7        2.76        4.36      1.38 o
   0   2   7      358.72      342.93     15.64 o
   1   2   7      138.44      129.93      6.63 o
   2   2   7      127.25      130.60      7.05 o
   3   2   7        1.02        1.50      2.98 o
   4   2   7       11.31       10.44      2.62 o
   5   2   7        3.71        9.99      3.01 o
   6   2   7       26.41       27.97      7.06 o
   7   2   7        0.44       -0.31      2.22 o
   8   2   7        1.71        1.55      2.38 o
 -11   3   7        0.62        4.79      2.78 o
 -10   3   7       16.34       21.01      4.18 o
  -9   3   7       10.52        9.36      3.40 o
  -8   3   7       72.31       73.56      6.69 o
  -7   3   7       17.80       13.19      2.63 o
  -6   3   7        2.27        2.14      0.92 o
  -5   3   7        0.04        0.35      0.55 o
  -4   3   7       46.88       53.74      2.10 o
  -3   3   7       51.56       50.49      2.36 o
  -2   3   7      155.36      162.89      5.43 o
  -1   3   7       43.28       49.68      2.67 o
   0   3   7       23.32       26.78      3.04 o
   1   3   7       49.52       55.89      3.64 o
   2   3   7        0.49        0.60      1.45 o
   3   3   7       58.16       67.45      6.92 o
   4   3   7       48.06       51.04      5.40 o
   5   3   7      138.17      142.44     18.69 o
   6   3   7       12.30       16.54      4.04 o
   7   3   7        1.41        8.84      3.17 o
   8   3   7        1.96        6.81      4.10 o
 -11   4   7        5.41        9.05      5.65 o
 -10   4   7       13.44       13.55      5.61 o
  -9   4   7        2.49        3.82      3.00 o
  -8   4   7      127.46      112.50      8.31 o
  -7   4   7        0.47        1.37      0.99 o
  -6   4   7        2.54        2.12      0.97 o
  -5   4   7       12.13        8.85      1.24 o
  -4   4   7      159.44      159.71      3.93 o
  -3   4   7        5.16        4.79      1.07 o
  -2   4   7        4.58        2.43      0.92 o
  -1   4   7       17.80       19.05      1.96 o
   0   4   7       55.86       50.63      2.57 o
   1   4   7       72.92       69.03      3.49 o
   2   4   7       36.31       41.44      3.70 o
   3   4   7        3.19        8.89      2.66 o
   4   4   7       73.62       83.83      6.99 o
   5   4   7       59.33       59.30      6.39 o
   6   4   7       13.93       12.92      6.58 o
   7   4   7       20.55       26.95      5.05 o
 -10   5   7        4.31        6.33      2.48 o
  -9   5   7       25.92       27.33      5.87 o
  -8   5   7       61.80       52.71      8.70 o
  -7   5   7       14.92       10.20      2.12 o
  -6   5   7        2.46        1.85      1.91 o
  -5   5   7       34.64       37.67      3.36 o
  -4   5   7      343.40      328.65     11.28 o
  -3   5   7      506.08      525.69     13.52 o
  -2   5   7      193.45      216.51     11.31 o
  -1   5   7       10.46        9.25      1.45 o
   0   5   7      503.45      496.80     10.95 o
   1   5   7       67.76       66.31      4.35 o
   2   5   7        0.04        0.51      1.23 o
   3   5   7       62.34       61.63      5.02 o
   4   5   7       20.73       25.85      3.79 o
   5   5   7        7.34        7.82      2.45 o
   6   5   7       35.48       44.86      5.31 o
   7   5   7        4.33        9.77      5.41 o
 -10   6   7        1.22       -2.10      2.60 o
  -9   6   7        0.27       -7.14      4.76 o
  -8   6   7       45.94       38.76      7.22 o
  -7   6   7      150.40      138.23     30.87 o
  -6   6   7      154.77      171.70     10.18 o
  -5   6   7        0.28        1.29      1.20 o
  -4   6   7        1.07       -0.21      0.92 o
  -3   6   7       97.80       85.39      4.89 o
  -2   6   7       20.58       16.70      3.20 o
  -1   6   7        1.26        2.73      1.79 o
   0   6   7       34.66       37.23      2.99 o
   1   6   7      115.95      115.79      6.22 o
   2   6   7        0.24        0.65      1.15 o
   3   6   7        7.25       12.31      3.00 o
   4   6   7      117.76      120.01      7.68 o
   5   6   7        9.07       12.94      2.63 o
   6   6   7        0.10        2.30      4.24 o
 -10   7   7        3.46        1.13      1.92 o
  -9   7   7        8.65        9.47      4.50 o
  -8   7   7        6.90       13.92      4.51 o
  -7   7   7        0.00       -0.93      2.07 o
  -6   7   7       44.12       42.62      5.40 o
  -5   7   7        7.41       10.19      2.54 o
  -4   7   7        3.80        1.00      0.74 o
  -3   7   7       53.23       47.93      3.85 o
  -2   7   7        0.37       -0.36      1.27 o
  -1   7   7       26.16       28.71      5.50 o
   0   7   7        1.20       -0.56      3.23 o
   1   7   7        0.05       -5.09      3.63 o
   2   7   7        1.30        1.64      1.71 o
   3   7   7       33.77       43.94      4.48 o
   4   7   7       32.77       28.03      3.69 o
   5   7   7        1.11        1.75      1.83 o
   6   7   7        0.55        2.40      1.62 o
  -9   8   7        0.08        0.65      1.56 o
  -8   8   7        0.14        0.59      1.32 o
  -7   8   7        0.30        1.69      2.01 o
  -6   8   7       10.34       11.02      3.13 o
  -5   8   7        2.92        4.23      1.85 o
  -4   8   7        2.83        1.08      1.27 o
  -3   8   7       62.34       41.11      8.56 o
  -2   8   7       70.83       56.64      5.28 o
  -1   8   7       59.73       46.72      5.15 o
   0   8   7       30.89       13.41      3.42 o
   1   8   7       45.45       44.53      8.22 o
   2   8   7       26.53       26.24      6.89 o
   3   8   7       12.82       10.81     10.51 o
   4   8   7        7.72        6.54      1.96 o
   5   8   7        0.22        1.23      1.98 o
  -8   9   7        0.26        4.70      4.09 o
  -7   9   7        2.89        0.34      1.77 o
  -6   9   7        5.62        7.30      3.38 o
  -5   9   7        0.11        1.42      1.39 o
  -4   9   7       14.86       13.61      3.52 o
  -3   9   7        1.58        0.50      2.16 o
  -2   9   7        1.28       -4.21      2.81 o
  -1   9   7       10.27       12.33      2.12 o
   0   9   7       30.04       18.01      3.49 o
   1   9   7        1.82        2.16      2.16 o
   2   9   7       11.99       14.61      5.47 o
   3   9   7        0.34        5.82      5.16 o
   4   9   7        0.04       -7.48      6.03 o
  -7  10   7        1.11        1.04      2.02 o
  -6  10   7        0.30        1.66      2.56 o
  -5  10   7        4.22        5.52      2.69 o
  -4  10   7       11.49       10.74      4.44 o
  -3  10   7       15.69        5.85      1.93 o
  -2  10   7        1.12        0.49      1.72 o
  -1  10   7        0.74       -2.55      3.56 o
   0  10   7        0.01       -0.54      1.49 o
   1  10   7        0.22        3.01      3.61 o
   2  10   7        0.23       13.65      6.16 o
   3  10   7        0.01        9.74      6.20 o
  -6  11   7       12.99       21.34      6.31 o
  -5  11   7        1.71        5.12      4.19 o
  -4  11   7        0.13        0.87      4.55 o
  -3  11   7        6.41       11.01      3.57 o
  -2  11   7        0.39       -2.41      6.54 o
  -1  11   7        1.79       -0.72      1.32 o
   0  11   7        1.44       -1.77      1.80 o
   1  11   7        1.48        4.16      4.46 o
  -3  12   7        1.04       -1.84      4.68 o
  -2  12   7        0.77       -2.90      2.47 o
  -1  12   7        4.58        4.46      2.20 o
  -4 -12   8        0.50        0.30      1.93 o
  -3 -12   8        3.67        2.83      1.53 o
  -2 -12   8        0.01       -2.22      2.38 o
  -1 -12   8        5.12        2.28      2.07 o
   0 -12   8        0.02        1.69      1.54 o
   1 -12   8       15.48       15.54      3.85 o
   2 -12   8        0.07       -1.90      2.15 o
   3 -12   8        2.44        0.97      1.94 o
  -5 -11   8        0.08       -2.66      1.77 o
  -4 -11   8        4.04        3.56      1.22 o
  -3 -11   8        1.72       -0.42      1.33 o
  -2 -11   8        1.86        4.82      1.94 o
  -1 -11   8        0.01        1.40      2.58 o
   0 -11   8        1.93        3.16      1.98 o
   1 -11   8        2.98        3.81      2.17 o
   2 -11   8        0.11        0.01      1.65 o
   3 -11   8       12.32        8.51      3.13 o
   4 -11   8        0.20       -0.40      2.60 o
  -6 -10   8        0.03       -0.62      2.12 o
  -5 -10   8       33.90       35.90      4.68 o
  -4 -10   8        1.25        2.23      1.36 o
  -3 -10   8        6.47        8.46      1.73 o
  -2 -10   8        1.24        1.57      1.09 o
  -1 -10   8        2.12        1.48      1.24 o
   0 -10   8        2.19        3.39      1.45 o
   1 -10   8       10.12       17.87      3.02 o
   2 -10   8        1.82       -0.59      2.01 o
   3 -10   8        1.08        0.90      1.96 o
   4 -10   8        0.02        2.00      1.64 o
   5 -10   8        0.97        1.05      1.36 o
  -7  -9   8        6.29        6.16      5.61 o
  -6  -9   8        2.66        1.24      1.72 o
  -5  -9   8        0.00        1.10      1.78 o
  -4  -9   8       39.94       39.55      3.71 o
  -3  -9   8       24.08       18.17      2.62 o
  -2  -9   8       25.29       17.56      2.37 o
  -1  -9   8       41.50       43.05      4.08 o
   0  -9   8       90.73       88.22      7.36 o
   1  -9   8        6.61        8.07      2.34 o
   2  -9   8       59.46       58.24      4.99 o
   3  -9   8        2.14        3.04      1.28 o
   4  -9   8        0.69        0.53      2.31 o
   5  -9   8        0.68       -0.45      1.59 o
   6  -9   8        2.23        3.27      1.13 o
  -8  -8   8       38.67       46.73      6.93 o
  -7  -8   8       16.43       17.46      4.24 o
  -6  -8   8        2.03        0.83      1.72 o
  -5  -8   8        1.29        1.57      1.44 o
  -4  -8   8        4.20        5.73      1.83 o
  -3  -8   8        0.78        1.71      2.05 o
  -2  -8   8        3.91        2.22      1.92 o
  -1  -8   8       22.42       24.81      2.93 o
   0  -8   8        6.84        5.86      2.06 o
   1  -8   8        1.40        1.25      0.97 o
   2  -8   8       24.01       21.09      3.67 o
   3  -8   8       40.11       44.03      4.42 o
   4  -8   8        5.05        4.75      1.48 o
   5  -8   8       18.53       16.22      2.51 o
   6  -8   8        2.22        1.91      1.74 o
   7  -8   8        2.68        5.63      2.07 o
  -9  -7   8        0.06        4.52      2.76 o
  -8  -7   8       13.95       18.71      5.31 o
  -7  -7   8        1.14       -1.46      1.71 o
  -6  -7   8       48.71       53.53      6.42 o
  -5  -7   8       12.52       19.82      3.40 o
  -4  -7   8      102.39      115.44      8.69 o
  -3  -7   8       16.60       16.40      3.12 o
  -2  -7   8       16.15       13.15      2.96 o
  -1  -7   8        0.11       -0.36      1.09 o
   0  -7   8       14.14       15.25      3.10 o
   1  -7   8      124.78      136.04      8.55 o
   2  -7   8        0.99        0.68      1.22 o
   3  -7   8        9.31        8.34      2.39 o
   4  -7   8        3.93        3.14      1.35 o
   5  -7   8       48.56       48.62      4.08 o
   6  -7   8        2.57        6.26      1.77 o
   7  -7   8       15.98       20.14      3.54 o
  -9  -6   8        0.05        3.97      3.17 o
  -8  -6   8        0.97        0.94      1.86 o
  -7  -6   8       25.60       22.11      4.22 o
  -6  -6   8        2.60       -0.44      1.58 o
  -5  -6   8       45.72       53.95      6.26 o
  -4  -6   8       84.09       82.37      8.01 o
  -3  -6   8      200.23      186.42     10.41 o
  -2  -6   8       11.32       11.06      2.70 o
  -1  -6   8       22.02       29.76      4.06 o
   0  -6   8      194.43      197.38      6.88 o
   1  -6   8      188.51      188.45     12.37 o
   2  -6   8        1.11        1.16      1.22 o
   3  -6   8       21.26       19.89      2.73 o
   4  -6   8       30.76       26.19      3.16 o
   5  -6   8       40.61       33.24      3.81 o
   6  -6   8        0.04       -0.03      0.86 o
   7  -6   8        4.75        6.92      1.57 o
 -10  -5   8        0.52        1.72      2.05 o
  -9  -5   8        6.84        5.45      1.94 o
  -8  -5   8       31.47       33.97      5.39 o
  -7  -5   8      162.45      155.57     10.60 o
  -6  -5   8       45.49       47.78      5.87 o
  -5  -5   8       21.15       21.99      3.80 o
  -4  -5   8       14.17       12.26      2.94 o
  -3  -5   8       73.14       69.56      6.18 o
  -2  -5   8       11.61       13.95      2.82 o
  -1  -5   8       13.36       16.06      2.80 o
   0  -5   8       31.03       28.27      2.29 o
   1  -5   8       87.23       83.09      7.12 o
   2  -5   8      183.29      185.04      9.94 o
   3  -5   8      183.92      201.64      8.00 o
   4  -5   8      320.40      338.54     14.34 o
   5  -5   8       14.31       10.73      2.28 o
   6  -5   8        0.15        0.14      1.68 o
   7  -5   8        9.43        7.63      3.07 o
   8  -5   8        0.01        0.30      1.47 o
 -10  -4   8        0.12        0.23      1.83 o
  -9  -4   8        1.39        1.24      1.26 o
  -8  -4   8       12.25       14.60      3.42 o
  -7  -4   8       29.74       28.18      4.49 o
  -6  -4   8       76.21       73.96      7.58 o
  -5  -4   8      115.53      103.60      7.79 o
  -4  -4   8        1.28        0.93      0.94 o
  -3  -4   8      327.93      343.91     15.05 o
  -2  -4   8      119.79      115.07      7.38 o
  -1  -4   8       10.08       12.04      1.69 o
   0  -4   8        0.17        0.88      0.69 o
   1  -4   8       47.28       43.76      1.96 o
   2  -4   8       42.02       37.62      4.52 o
   3  -4   8        0.65        2.41      1.38 o
   4  -4   8       13.26       12.09      2.17 o
   5  -4   8       25.97       19.64      2.69 o
   6  -4   8       13.27        8.95      2.17 o
   7  -4   8       25.85       31.15      6.47 o
   8  -4   8        0.85        4.22      2.56 o
 -10  -3   8        0.69        2.86      1.73 o
  -9  -3   8        1.62        0.76      2.60 o
  -8  -3   8        0.09       -0.32      2.38 o
  -7  -3   8        0.30       -2.42      2.04 o
  -6  -3   8        8.59        3.05      1.06 o
  -5  -3   8       21.16       18.56      3.23 o
  -4  -3   8       25.64       28.97      3.84 o
  -3  -3   8       93.22       96.12      9.11 o
  -2  -3   8       62.00       69.86      6.90 o
  -1  -3   8      193.88      222.57      5.81 o
   0  -3   8       42.30       42.46      2.31 o
   1  -3   8       93.65      104.42      4.08 o
   2  -3   8       15.09       18.97      3.08 o
   3  -3   8       26.23       23.44      2.57 o
   4  -3   8        5.22        3.97      1.28 o
   5  -3   8        3.21        0.81      1.30 o
   6  -3   8        0.47        1.74      0.87 o
   7  -3   8        0.36       -1.06      1.63 o
   8  -3   8        0.16       -3.92      3.13 o
 -11  -2   8        3.60        2.30      3.02 o
 -10  -2   8       10.28       14.69      5.08 o
  -9  -2   8        2.48        0.73      2.01 o
  -8  -2   8        3.69        2.09      1.86 o
  -7  -2   8        0.15       -0.89      1.80 o
  -6  -2   8        4.63        3.54      0.84 o
  -5  -2   8        0.26       -0.08      1.04 o
  -4  -2   8        5.22        5.17      1.51 o
  -3  -2   8        2.69        0.04      1.01 o
  -2  -2   8       37.09       45.04      4.42 o
  -1  -2   8        6.64        3.32      1.02 o
   0  -2   8       37.10       42.81      2.21 o
   1  -2   8       13.55       14.48      2.74 o
   2  -2   8       24.13       23.48      1.62 o
   3  -2   8       28.19       32.40      1.99 o
   4  -2   8       33.62       30.36      3.04 o
   5  -2   8        1.69        0.18      0.72 o
   6  -2   8        0.88        0.86      1.60 o
   7  -2   8        0.06       -3.47      3.32 o
   8  -2   8        0.17        6.54      3.88 o
 -11  -1   8        4.06        3.91      3.21 o
 -10  -1   8        0.78       -0.75      2.26 o
  -9  -1   8        3.13        1.55      1.57 o
  -8  -1   8        0.71        2.65      1.72 o
  -7  -1   8       36.85       36.26      4.44 o
  -6  -1   8       58.23       60.43      4.03 o
  -5  -1   8       72.99       79.08      6.00 o
  -4  -1   8       21.48       15.22      2.73 o
  -3  -1   8       18.79       17.32      2.57 o
  -2  -1   8        1.43        1.80      0.74 o
  -1  -1   8        6.99        1.91      1.79 o
   0  -1   8      167.97      195.88     15.35 o
   1  -1   8       26.35       22.14      3.47 o
   2  -1   8       90.80       90.55      3.06 o
   3  -1   8       23.47       19.31      1.67 o
   4  -1   8       33.62       39.73      3.10 o
   5  -1   8        0.72       -0.24      0.85 o
   6  -1   8        1.29        1.17      2.45 o
   7  -1   8        1.16        3.12      2.97 o
   8  -1   8        2.47        6.76      4.48 o
 -11   0   8        2.47        1.09      2.02 o
 -10   0   8       16.17       18.26      6.28 o
  -9   0   8        4.71        2.92      1.62 o
  -8   0   8       10.51       11.24      2.38 o
  -7   0   8      138.27      140.22      6.31 o
  -6   0   8       33.64       37.47      3.21 o
  -5   0   8       10.59        5.98      1.89 o
  -4   0   8        5.17        5.80      1.64 o
  -3   0   8       68.06       77.52     10.34 o
  -2   0   8        0.06        0.93      0.52 o
  -1   0   8       22.88       19.49      3.01 o
   0   0   8       99.96      102.05      6.61 o
   1   0   8        8.56       10.57      1.53 o
   2   0   8        2.17        1.25      0.76 o
   3   0   8        2.26        2.07      1.58 o
   4   0   8        1.53        4.20      1.63 o
   5   0   8        2.62        5.01      1.74 o
   6   0   8        1.05        1.38      2.05 o
   7   0   8        5.14        4.88      3.94 o
   8   0   8        3.07        9.61      5.11 o
 -11   1   8        0.12        4.60      3.49 o
 -10   1   8        0.13        6.07      4.47 o
  -9   1   8        1.05        1.93      1.39 o
  -8   1   8        3.25        2.77      1.46 o
  -7   1   8       10.94        6.98      1.55 o
  -6   1   8       43.78       42.98      3.36 o
  -5   1   8      199.88      212.60     10.62 o
  -4   1   8       63.25       64.40      8.11 o
  -3   1   8      377.69      368.84      8.49 o
  -2   1   8      158.61      158.62      4.24 o
  -1   1   8      270.26      252.94      7.81 o
   0   1   8       28.95       32.76      3.89 o
   1   1   8        0.52        0.54      1.22 o
   2   1   8       23.49       29.30      3.00 o
   3   1   8        4.23        5.85      6.85 o
   4   1   8        0.00       -0.47      1.71 o
   5   1   8        0.09        1.26      2.01 o
   6   1   8        2.78        1.24      2.24 o
   7   1   8        1.83        1.34      3.43 o
   8   1   8        0.22        3.57      3.19 o
 -11   2   8        0.06        8.24      3.64 o
 -10   2   8       88.79       95.08     12.45 o
  -9   2   8        1.23       -0.61      1.48 o
  -8   2   8       65.45       67.54      9.18 o
  -7   2   8        6.71        8.98      1.67 o
  -6   2   8        8.02       12.35      1.79 o
  -5   2   8       76.19       77.45      3.14 o
  -4   2   8        6.29        6.10      1.15 o
  -3   2   8       10.18       13.95      1.61 o
  -2   2   8        1.81        3.02      0.85 o
  -1   2   8      227.68      218.96      7.48 o
   0   2   8      652.28      677.39     13.94 o
   1   2   8       34.64       34.84      1.89 o
   2   2   8      107.95      106.98      5.76 o
   3   2   8       35.82       40.83      7.84 o
   4   2   8        2.01        1.51      1.06 o
   5   2   8       48.99       60.90      6.29 o
   6   2   8       11.61       14.45      5.01 o
   7   2   8       17.99       14.69      5.76 o
 -11   3   8        2.28        2.36      5.11 o
 -10   3   8       19.76       24.08      7.84 o
  -9   3   8       76.84       67.52     20.71 o
  -8   3   8       17.56       16.81      3.32 o
  -7   3   8        2.51        2.59      0.96 o
  -6   3   8       27.36       28.91      2.24 o
  -5   3   8        5.57        4.71      0.66 o
  -4   3   8       34.15       38.72      2.90 o
  -3   3   8      101.77       96.32      5.02 o
  -2   3   8       15.07       13.20      1.80 o
  -1   3   8        5.59        2.46      1.62 o
   0   3   8       21.06       19.39      1.84 o
   1   3   8        9.68       11.52      1.49 o
   2   3   8        0.62       -1.13      1.15 o
   3   3   8       50.09       51.50      5.47 o
   4   3   8        1.65        1.34      4.50 o
   5   3   8       33.34       43.43      7.31 o
   6   3   8       38.44       47.19     11.37 o
   7   3   8        0.02       -4.30      4.18 o
 -10   4   8        2.90        4.58      2.21 o
  -9   4   8        4.92        6.89      2.27 o
  -8   4   8        0.00       -0.32      1.59 o
  -7   4   8       20.30       26.12      3.06 o
  -6   4   8      114.05       90.90      5.53 o
  -5   4   8      181.61      188.14      6.59 o
  -4   4   8      190.25      200.89      5.85 o
  -3   4   8       69.91       66.55      4.97 o
  -2   4   8      435.46      453.78     19.30 o
  -1   4   8       57.33       50.04      3.38 o
   0   4   8      270.95      277.53      8.70 o
   1   4   8        8.29        7.72      0.96 o
   2   4   8        0.09        2.23      1.44 o
   3   4   8        8.55       16.25      3.79 o
   4   4   8       63.56       63.65      6.30 o
   5   4   8        9.71       11.40      3.36 o
   6   4   8        0.77        5.63      2.94 o
   7   4   8        0.09        0.95      2.17 o
 -10   5   8        3.13        3.21      2.71 o
  -9   5   8        0.28       -0.26      1.63 o
  -8   5   8        2.06        1.13      1.02 o
  -7   5   8       24.57       25.14      4.12 o
  -6   5   8      201.93      193.94      8.10 o
  -5   5   8      602.01      612.87     14.04 o
  -4   5   8      428.28      449.55      9.11 o
  -3   5   8       58.26       64.78      5.03 o
  -2   5   8       86.74       74.87      3.57 o
  -1   5   8      149.88      134.30      5.92 o
   0   5   8      107.13      101.88      5.40 o
   1   5   8       19.75       17.53      2.14 o
   2   5   8      401.86      427.44     12.58 o
   3   5   8        2.50        6.01      3.13 o
   4   5   8       39.75       46.83      5.59 o
   5   5   8        1.00       -0.44      1.28 o
   6   5   8        0.37        3.59      1.83 o
 -10   6   8        1.02       -0.96      2.69 o
  -9   6   8        1.88       -0.38      3.49 o
  -8   6   8        8.03        9.32      3.00 o
  -7   6   8       10.84       13.64      2.38 o
  -6   6   8        6.55        3.59      0.82 o
  -5   6   8        2.82        2.52      0.93 o
  -4   6   8        2.95       -0.22      1.02 o
  -3   6   8        2.30        4.18      1.36 o
  -2   6   8       17.46       15.83      3.41 o
  -1   6   8        6.95        7.69      3.06 o
   0   6   8        5.63        6.28      1.24 o
   1   6   8      148.91      153.50      6.32 o
   2   6   8       33.20       34.80      3.72 o
   3   6   8      109.44      120.74      7.50 o
   4   6   8        0.93        1.65      2.21 o
   5   6   8        0.98        0.86      2.26 o
   6   6   8        0.18        2.59      4.06 o
  -9   7   8        0.90        0.13      1.92 o
  -8   7   8       13.55       12.64      4.80 o
  -7   7   8        3.38        4.71      1.93 o
  -6   7   8       10.87       18.98      3.67 o
  -5   7   8       56.27       43.08      3.86 o
  -4   7   8      103.07       84.25     10.65 o
  -3   7   8        5.02        5.70      1.98 o
  -2   7   8       83.95       61.65      7.17 o
  -1   7   8       39.83       33.86      4.27 o
   0   7   8       30.59       27.97      4.30 o
   1   7   8      110.00      108.94      6.95 o
   2   7   8        1.47        0.24      6.07 o
   3   7   8       17.09       19.71      4.17 o
   4   7   8        5.61        5.18      2.11 o
   5   7   8        1.50        1.63      1.37 o
  -9   8   8        4.35        4.95      2.73 o
  -8   8   8        3.80        3.79      2.65 o
  -7   8   8        0.11       -0.36      1.51 o
  -6   8   8       16.72       22.09      4.15 o
  -5   8   8        1.16        1.31      2.67 o
  -4   8   8       57.79       57.30      6.35 o
  -3   8   8       33.81       34.58      4.87 o
  -2   8   8       59.81       34.20      3.65 o
  -1   8   8       31.78       19.63      3.34 o
   0   8   8       10.91        3.36      7.74 o
   1   8   8        1.15        0.90      1.47 o
   2   8   8        0.82        2.22      5.68 o
   3   8   8        0.01       -1.52      7.72 o
   4   8   8        3.17       -5.01      3.34 o
  -8   9   8        0.84        0.02      2.03 o
  -7   9   8        7.97       15.20      5.15 o
  -6   9   8        3.69        6.87      2.85 o
  -5   9   8        0.74        3.24      1.65 o
  -4   9   8        0.98        1.16      1.82 o
  -3   9   8        2.50        4.07      2.27 o
  -2   9   8        0.78       -1.59      2.00 o
  -1   9   8       33.43       20.62      4.19 o
   0   9   8        0.45       -0.19      2.45 o
   1   9   8        5.15        4.63      2.32 o
   2   9   8        3.00        8.92      5.50 o
   3   9   8        0.02       17.54      8.11 o
  -7  10   8        1.35       -1.22      2.61 o
  -6  10   8        0.93        4.80      2.55 o
  -5  10   8        1.07        1.09      1.86 o
  -4  10   8        0.09        3.19      2.67 o
  -3  10   8        1.31       -0.48      1.94 o
  -2  10   8        1.72        1.31      1.34 o
  -1  10   8        5.91        0.87      6.18 o
   0  10   8        3.67        5.33      2.44 o
   1  10   8        0.01        6.58      4.66 o
   2  10   8        3.03        8.70      5.74 o
  -5  11   8        2.66        2.86      2.63 o
  -4  11   8        0.36       -1.98      3.98 o
  -3  11   8        0.09       -3.61      2.41 o
  -2  11   8        2.49       -3.39      4.61 o
  -1  11   8        0.03       -2.53      2.04 o
   0  11   8        4.02        4.75      1.97 o
  -3 -12   9        0.13        1.18      1.64 o
  -2 -12   9        1.17       -3.29      3.16 o
  -1 -12   9        4.41        5.63      3.00 o
   0 -12   9        0.29       -0.13      2.31 o
   1 -12   9        0.61       -1.01      1.68 o
  -5 -11   9        0.05        1.63      2.09 o
  -4 -11   9        0.19       -1.31      1.56 o
  -3 -11   9       15.28       17.86      2.76 o
  -2 -11   9        0.11        0.77      1.13 o
  -1 -11   9        0.36       -0.69      1.98 o
   0 -11   9        0.40        1.10      2.23 o
   1 -11   9        0.16       -0.31      2.87 o
   2 -11   9        0.02       -2.07      2.39 o
   3 -11   9        0.11       -1.64      1.94 o
  -6 -10   9        2.12        1.14      1.70 o
  -5 -10   9        9.89        6.77      2.11 o
  -4 -10   9        4.02        0.98      2.05 o
  -3 -10   9       25.88       27.27      3.22 o
  -2 -10   9        2.80        4.77      1.25 o
  -1 -10   9        1.44        1.71      1.17 o
   0 -10   9        3.80        4.85      2.12 o
   1 -10   9        1.01        2.17      1.92 o
   2 -10   9        1.11        2.02      4.40 o
   3 -10   9        2.92        5.53      3.00 o
   4 -10   9        2.25        5.33      2.26 o
  -7  -9   9        4.23        9.48      3.63 o
  -6  -9   9        7.70        8.75      3.28 o
  -5  -9   9        0.16        0.78      1.49 o
  -4  -9   9        7.74        8.08      2.38 o
  -3  -9   9       11.23       11.48      2.78 o
  -2  -9   9       28.74       27.89      4.29 o
  -1  -9   9        6.57        5.07      1.55 o
   0  -9   9       37.40       35.27      4.17 o
   1  -9   9        6.20        0.27      3.21 o
   2  -9   9        4.07        4.53      3.13 o
   3  -9   9        0.16       -0.42      1.40 o
   4  -9   9        0.22        0.73      2.38 o
   5  -9   9        9.65       11.72      3.44 o
  -8  -8   9       11.97       21.35      4.72 o
  -7  -8   9       10.04        9.83      3.30 o
  -6  -8   9       22.05       28.81      5.05 o
  -5  -8   9        7.37       10.26      2.25 o
  -4  -8   9       18.15       27.58      3.76 o
  -3  -8   9        1.87        0.63      1.73 o
  -2  -8   9       82.97       78.88      7.38 o
  -1  -8   9       35.97       30.12      4.46 o
   0  -8   9       75.91       79.18      7.22 o
   1  -8   9        9.25        7.28      2.39 o
   2  -8   9        0.03        0.65      1.63 o
   3  -8   9        1.74        1.80      1.05 o
   4  -8   9        7.69       12.54      3.35 o
   5  -8   9        1.63        3.97      1.87 o
   6  -8   9        0.69        0.42      2.20 o
  -8  -7   9        4.17       10.05      7.06 o
  -7  -7   9       11.16       12.72      3.44 o
  -6  -7   9        1.67        1.81      1.90 o
  -5  -7   9      106.95      106.41      9.13 o
  -4  -7   9        2.65        3.61      1.93 o
  -3  -7   9        3.95        5.75      2.08 o
  -2  -7   9      112.46      119.26      8.79 o
  -1  -7   9        0.91        0.02      1.67 o
   0  -7   9       11.46       12.21      2.71 o
   1  -7   9       52.31       54.96      5.83 o
   2  -7   9      100.54       92.18      7.65 o
   3  -7   9      213.48      214.08     12.00 o
   4  -7   9        0.67       -0.91      1.38 o
   5  -7   9       14.48       15.22      2.97 o
   6  -7   9        7.15        9.55      3.16 o
  -9  -6   9        3.97        2.11      1.73 o
  -8  -6   9        0.27        0.00      2.95 o
  -7  -6   9       17.26       11.06      3.19 o
  -6  -6   9       96.83      100.75      8.83 o
  -5  -6   9      376.47      367.56     16.21 o
  -4  -6   9        8.82       16.60      4.34 o
  -3  -6   9      240.01      229.64     11.95 o
  -2  -6   9       78.19       72.70      6.55 o
  -1  -6   9       79.40       77.67      6.68 o
   0  -6   9      112.67      109.33      8.14 o
   1  -6   9      110.67      109.56      8.06 o
   2  -6   9      283.18      300.29     21.57 o
   3  -6   9        2.18        3.71      1.68 o
   4  -6   9       11.89        7.59      1.97 o
   5  -6   9        8.56       11.08      3.14 o
   6  -6   9        3.49        2.30      1.81 o
   7  -6   9        0.03        0.09      1.99 o
  -9  -5   9        1.03       -5.04      4.78 o
  -8  -5   9        3.63        3.05      2.72 o
  -7  -5   9        5.48        7.40      2.36 o
  -6  -5   9       30.49       24.74      4.13 o
  -5  -5   9        4.82        3.04      3.41 o
  -4  -5   9      137.31      134.74      9.17 o
  -3  -5   9        0.83        1.11      1.63 o
  -2  -5   9        0.48        1.16      1.46 o
  -1  -5   9       70.80       75.56      6.54 o
   0  -5   9       22.36       25.08      3.81 o
   1  -5   9        0.00       -1.39      1.35 o
   2  -5   9       25.07       23.15      3.75 o
   3  -5   9        0.56        0.63      1.96 o
   4  -5   9      118.40      111.50     11.64 o
   5  -5   9       13.55       19.90      4.02 o
   6  -5   9        5.86        3.27      1.44 o
   7  -5   9        0.17       -0.81      1.42 o
 -10  -4   9        2.65        3.38      1.31 o
  -9  -4   9        1.24        0.70      2.23 o
  -8  -4   9        1.34        2.57      1.95 o
  -7  -4   9        0.01       -0.10      1.69 o
  -6  -4   9        1.12       -0.34      2.93 o
  -5  -4   9        2.25        0.45      1.53 o
  -4  -4   9       86.20       92.03      7.31 o
  -3  -4   9      127.33      122.78     11.05 o
  -2  -4   9       60.84       59.91      5.77 o
  -1  -4   9      209.44      230.49      7.71 o
   0  -4   9       14.00       14.17      1.52 o
   1  -4   9       28.90       30.22      4.10 o
   2  -4   9       23.95       26.79      3.88 o
   3  -4   9       12.36       14.58      2.31 o
   4  -4   9        0.41        1.13      0.91 o
   5  -4   9        0.22       -1.25      2.37 o
   6  -4   9        0.07        0.31      1.28 o
   7  -4   9        5.17        7.57      3.08 o
 -10  -3   9        3.10        2.83      2.20 o
  -9  -3   9        0.69        0.78      1.78 o
  -8  -3   9       10.48       13.94      3.32 o
  -7  -3   9        0.03       -2.73      1.82 o
  -6  -3   9       12.64        6.21      3.59 o
  -5  -3   9        0.21        0.29      1.20 o
  -4  -3   9        9.26        5.92      1.87 o
  -3  -3   9       15.48       12.23      2.41 o
  -2  -3   9      137.03      155.59      8.79 o
  -1  -3   9        5.79        7.29      1.30 o
   0  -3   9       61.43       61.60      2.84 o
   1  -3   9        1.94        0.45      0.76 o
   2  -3   9        4.35        4.29      1.30 o
   3  -3   9       21.07       21.60      2.49 o
   4  -3   9        1.33        1.15      1.12 o
   5  -3   9        7.61        6.35      2.50 o
   6  -3   9        2.20        4.48      2.74 o
   7  -3   9        8.08       10.64      3.73 o
 -10  -2   9        2.23        5.89      4.26 o
  -9  -2   9        3.98        2.73      2.11 o
  -8  -2   9       16.95       20.57      3.87 o
  -7  -2   9        0.49        1.41      1.50 o
  -6  -2   9        2.71        2.02      0.96 o
  -5  -2   9       64.61       60.32      5.66 o
  -4  -2   9       19.54       27.08      4.36 o
  -3  -2   9      113.10      126.80      7.89 o
  -2  -2   9        6.27        8.48      2.10 o
  -1  -2   9       83.69       87.82      4.08 o
   0  -2   9        3.50        5.26      1.79 o
   1  -2   9       33.58       32.23      4.20 o
   2  -2   9        5.35        7.80      1.47 o
   3  -2   9       20.29       20.14      2.29 o
   4  -2   9       13.10       12.84      3.26 o
   5  -2   9        0.61        2.14      1.86 o
   6  -2   9        0.40        1.66      2.60 o
   7  -2   9        2.57        3.63      3.19 o
 -10  -1   9        0.58        3.33      3.86 o
  -9  -1   9        0.68       -0.38      1.92 o
  -8  -1   9        1.53        1.31      1.19 o
  -7  -1   9       48.47       48.13      3.79 o
  -6  -1   9        2.63        4.70      1.35 o
  -5  -1   9       57.80       59.32      5.43 o
  -4  -1   9       31.10       26.01      3.78 o
  -3  -1   9       30.73       28.43      1.92 o
  -2  -1   9       36.93       37.67      4.36 o
  -1  -1   9       57.62       70.11      5.80 o
   0  -1   9      142.16      131.33      8.10 o
   1  -1   9       69.44       56.84      5.47 o
   2  -1   9       48.53       49.89      3.59 o
   3  -1   9        1.06        0.14      0.76 o
   4  -1   9       16.79       18.78      3.73 o
   5  -1   9        2.06        4.16      3.02 o
   6  -1   9        0.76        1.26      2.07 o
   7  -1   9        2.45        6.15      4.21 o
 -10   0   9        3.79        8.28      4.77 o
  -9   0   9        3.27        7.60      4.08 o
  -8   0   9        0.22        1.86      1.21 o
  -7   0   9        0.41        1.32      1.44 o
  -6   0   9        2.93        2.32      1.05 o
  -5   0   9        5.32        4.31      1.31 o
  -4   0   9       62.07       68.10      5.52 o
  -3   0   9      186.79      190.64     10.93 o
  -2   0   9        3.59        5.94      1.15 o
  -1   0   9        3.36        2.62      1.24 o
   0   0   9        5.31        7.47      2.02 o
   1   0   9      221.47      226.53      7.99 o
   2   0   9       36.30       31.40      3.15 o
   3   0   9       93.40      107.06      5.87 o
   4   0   9       20.06       12.72      4.15 o
   5   0   9        2.21        0.61      2.00 o
   6   0   9        1.01       -0.78      2.81 o
   7   0   9        4.92        6.75      4.22 o
 -11   1   9        1.30        3.02      3.56 o
 -10   1   9       37.12       46.18      8.97 o
  -9   1   9        0.03        1.12      2.44 o
  -8   1   9       28.82       29.72      6.87 o
  -7   1   9      118.63      113.39      5.90 o
  -6   1   9        4.31        2.10      0.89 o
  -5   1   9        1.71        1.69      1.09 o
  -4   1   9      305.91      301.72     11.50 o
  -3   1   9        0.07        0.02      0.43 o
  -2   1   9        1.55        2.11      0.55 o
  -1   1   9        1.01       -1.28      1.22 o
   0   1   9        2.65        2.80      2.32 o
   1   1   9       86.98       85.29      5.14 o
   2   1   9      182.37      188.42     12.22 o
   3   1   9       17.80       16.88      3.26 o
   4   1   9       28.36       24.98      3.81 o
   5   1   9        9.39        9.86      4.24 o
   6   1   9        2.49        2.23      1.86 o
   7   1   9        7.69        8.86      4.53 o
 -10   2   9        0.34        5.14      2.93 o
  -9   2   9        0.50        3.90      2.41 o
  -8   2   9       26.06       22.42      4.08 o
  -7   2   9        9.50       11.94      2.08 o
  -6   2   9        2.42        2.32      0.98 o
  -5   2   9      104.73      112.23      5.42 o
  -4   2   9        1.54        1.55      0.94 o
  -3   2   9       20.05       23.73      2.12 o
  -2   2   9       48.49       48.38      2.55 o
  -1   2   9       45.67       42.64      3.54 o
   0   2   9        1.88        5.28      1.68 o
   1   2   9        3.44        2.42      0.95 o
   2   2   9        8.32        5.54      1.28 o
   3   2   9        1.94        3.21      6.13 o
   4   2   9       88.46      102.75      8.69 o
   5   2   9        2.21        0.41      1.94 o
   6   2   9        6.93        2.68      2.87 o
   7   2   9        7.18        9.25      5.03 o
 -10   3   9        1.09        3.64      3.06 o
  -9   3   9        8.64        9.39      5.83 o
  -8   3   9        0.39        0.76      0.94 o
  -7   3   9        8.74        5.90      1.52 o
  -6   3   9       30.65       34.10      2.56 o
  -5   3   9       31.85       29.20      2.45 o
  -4   3   9      275.97      270.22      9.33 o
  -3   3   9        4.70        5.11      1.20 o
  -2   3   9     1144.68     1221.21     23.12 o
  -1   3   9        2.25        3.85      1.29 o
   0   3   9        2.13        3.79      2.21 o
   1   3   9        6.19        7.61      2.61 o
   2   3   9        0.05        0.32      1.00 o
   3   3   9       16.19       23.46      5.70 o
   4   3   9       16.24       24.31      4.02 o
   5   3   9        4.12        9.44      3.50 o
   6   3   9       32.49       36.41      8.40 o
 -10   4   9        0.03       -0.52      1.21 o
  -9   4   9        9.99        6.67      3.75 o
  -8   4   9       18.78       12.22      4.81 o
  -7   4   9       23.86       24.15      3.14 o
  -6   4   9       32.07       40.30      3.71 o
  -5   4   9       56.72       66.83      3.65 o
  -4   4   9      269.12      316.69      8.78 o
  -3   4   9      564.74      555.72     14.26 o
  -2   4   9       82.79       81.88      8.81 o
  -1   4   9       26.99       25.18      3.17 o
   0   4   9      594.44      605.79     11.92 o
   1   4   9      298.21      314.11      9.09 o
   2   4   9      136.51      142.75      6.56 o
   3   4   9       25.94       37.74      4.31 o
   4   4   9       15.39       15.67      3.33 o
   5   4   9       85.52      105.98      9.08 o
   6   4   9        1.41        1.00      1.52 o
 -10   5   9        0.62        1.60      2.92 o
  -9   5   9        0.02       -1.40      3.59 o
  -8   5   9        2.19        1.16      1.16 o
  -7   5   9        3.38        4.89      0.97 o
  -6   5   9       99.52      104.75      6.18 o
  -5   5   9       35.51       29.90      3.17 o
  -4   5   9      118.18      107.85      6.86 o
  -3   5   9        0.50        0.06      1.07 o
  -2   5   9      154.78      145.44     11.88 o
  -1   5   9        2.86        2.41      1.10 o
   0   5   9       95.42       87.83      4.93 o
   1   5   9      110.57      112.96      5.67 o
   2   5   9        2.61        5.84      1.51 o
   3   5   9       26.19       33.81      4.15 o
   4   5   9        3.38       -1.75      2.90 o
   5   5   9       23.09       26.96      4.07 o
   6   5   9        0.91        8.74      8.19 o
  -9   6   9        0.10       -1.69      2.85 o
  -8   6   9        5.52        3.89      2.43 o
  -7   6   9        9.21        4.16      1.83 o
  -6   6   9       63.33       58.37      8.22 o
  -5   6   9        6.48        4.48      1.22 o
  -4   6   9       29.08       23.70      2.88 o
  -3   6   9       59.45       67.71      6.23 o
  -2   6   9       17.47       18.47      4.23 o
  -1   6   9       40.95       35.23     10.31 o
   0   6   9      128.87      118.71      7.29 o
   1   6   9       33.42       20.87      3.79 o
   2   6   9       40.64       38.19      3.73 o
   3   6   9       47.51       55.59      5.23 o
   4   6   9        1.81        3.98      3.61 o
   5   6   9        4.96        4.83      2.33 o
  -9   7   9        2.97        6.95      3.89 o
  -8   7   9        1.39        1.03      2.03 o
  -7   7   9        0.85        1.09      1.59 o
  -6   7   9       14.14       12.00      3.07 o
  -5   7   9        0.13        0.98      1.47 o
  -4   7   9       18.57       12.44      2.20 o
  -3   7   9        0.13        0.25      0.92 o
  -2   7   9       64.06       51.35      7.17 o
  -1   7   9       16.17       12.60      2.62 o
   0   7   9       47.45       40.01      5.03 o
   1   7   9       40.04       29.07      5.53 o
   2   7   9       13.73       10.06      2.03 o
   3   7   9        0.60        0.98      6.69 o
   4   7   9        3.33        1.42      3.76 o
  -8   8   9        0.08        2.23      2.34 o
  -7   8   9        2.83        1.72      1.50 o
  -6   8   9        4.73        7.06      2.50 o
  -5   8   9       10.48       12.91      3.35 o
  -4   8   9       44.61       43.44      6.32 o
  -3   8   9        0.68        2.70      2.18 o
  -2   8   9        7.60        9.05      2.18 o
  -1   8   9        0.16        0.38      1.76 o
   0   8   9        0.01        0.09      1.36 o
   1   8   9        0.01       -1.64      1.79 o
   2   8   9        0.78        4.11      2.50 o
   3   8   9        4.66        3.24      3.86 o
  -7   9   9        0.10        0.19      1.20 o
  -6   9   9        1.21        1.10      1.67 o
  -5   9   9       12.38       15.67      3.54 o
  -4   9   9        0.01        0.03      2.12 o
  -3   9   9        1.48        2.45      2.81 o
  -2   9   9        3.68        2.60      2.42 o
  -1   9   9        0.08       -3.06      3.79 o
   0   9   9        0.39       -0.84      3.04 o
   1   9   9        5.23        2.40      1.45 o
   2   9   9        0.02        0.73      3.41 o
  -6  10   9        1.26        3.51      2.25 o
  -5  10   9        0.51        1.30      3.37 o
  -4  10   9        0.29        2.60      2.66 o
  -3  10   9        0.51       -2.71      1.81 o
  -2  10   9        0.15       -1.82      2.33 o
  -1  10   9        1.02       -0.82      2.13 o
   0  10   9        0.34        1.78      2.46 o
   1  10   9        1.20       -2.60      3.46 o
  -4 -11  10        3.22        4.29      1.68 o
  -3 -11  10        0.96        1.00      1.46 o
  -2 -11  10        0.41        1.05      1.30 o
  -1 -11  10        0.94        3.89      1.93 o
   0 -11  10        0.68        0.25      1.39 o
   1 -11  10        1.10        0.14      3.47 o
   2 -11  10        0.26        0.90      4.12 o
  -5 -10  10        1.34       -0.81      2.06 o
  -4 -10  10        0.59       -1.45      1.51 o
  -3 -10  10        1.01        0.95      1.22 o
  -2 -10  10        4.86        7.58      2.17 o
  -1 -10  10        0.37       -1.29      1.39 o
   0 -10  10        1.70        2.17      2.67 o
   1 -10  10        7.08        7.79      2.89 o
   2 -10  10        7.25       11.29      6.60 o
   3 -10  10        0.48        5.94      2.71 o
  -6  -9  10        1.14        0.13      2.37 o
  -5  -9  10        6.09        3.31      2.12 o
  -4  -9  10        3.18       -0.04      1.74 o
  -3  -9  10        6.52        5.18      1.38 o
  -2  -9  10        7.91        5.07      1.58 o
  -1  -9  10        4.20        5.36      2.37 o
   0  -9  10        8.48       10.45      3.08 o
   1  -9  10        9.39        8.42      2.49 o
   2  -9  10        0.30        1.59      2.15 o
   3  -9  10        4.85        6.67      2.15 o
   4  -9  10        1.72        2.12      2.58 o
  -7  -8  10        0.68       -2.04      2.37 o
  -6  -8  10        1.76        0.17      1.59 o
  -5  -8  10        3.67        1.18      1.56 o
  -4  -8  10        6.17        7.98      3.04 o
  -3  -8  10       19.44       16.52      3.70 o
  -2  -8  10        1.09        0.90      1.90 o
  -1  -8  10        3.96        4.69      1.89 o
   0  -8  10      144.36      153.03     10.39 o
   1  -8  10       51.07       48.25      5.83 o
   2  -8  10       38.38       45.49      5.75 o
   3  -8  10        2.86        2.45      1.31 o
   4  -8  10        6.13        4.90      2.29 o
   5  -8  10        4.89        2.21      5.12 o
  -8  -7  10        6.80        5.54      2.83 o
  -7  -7  10       29.48       27.86      5.24 o
  -6  -7  10        9.55       14.04      5.23 o
  -5  -7  10       28.71       32.08      5.19 o
  -4  -7  10      130.30      139.98     10.38 o
  -3  -7  10       30.10       39.77      5.46 o
  -2  -7  10       78.09       69.05      7.01 o
  -1  -7  10        0.75       -1.48      1.76 o
   0  -7  10       29.62       28.54      4.60 o
   1  -7  10       10.59        9.14      2.75 o
   2  -7  10        1.24        0.19      1.08 o
   3  -7  10       10.24       10.81      2.96 o
   4  -7  10       28.09       31.94      4.96 o
   5  -7  10        2.30        3.59      1.66 o
   6  -7  10        1.12        0.38      1.29 o
  -9  -6  10        1.43        2.87      4.84 o
  -8  -6  10        1.45        0.01      1.33 o
  -7  -6  10        1.93        0.68      1.43 o
  -6  -6  10       13.29       13.85      3.36 o
  -5  -6  10       17.89       18.13      3.87 o
  -4  -6  10        0.25        0.87      2.51 o
  -3  -6  10       96.41       92.92      7.99 o
  -2  -6  10       31.13       25.04      3.98 o
  -1  -6  10       29.93       23.95      3.74 o
   0  -6  10        1.96        1.13      1.49 o
   1  -6  10        0.03        2.19      1.50 o
   2  -6  10       32.66       32.19      4.63 o
   3  -6  10        8.37        7.30      2.33 o
   4  -6  10        3.56        5.28      2.50 o
   5  -6  10        0.20        0.66      1.91 o
   6  -6  10        3.19        1.84      3.16 o
  -9  -5  10        0.19       -2.37      2.71 o
  -8  -5  10        6.94        6.67      2.18 o
  -7  -5  10        2.61        1.36      1.83 o
  -6  -5  10        5.18        1.44      1.30 o
  -5  -5  10        1.07       -0.57      3.38 o
  -4  -5  10        4.25        5.90      2.05 o
  -3  -5  10        1.70       -2.52      2.18 o
  -2  -5  10       95.77       93.20      7.59 o
  -1  -5  10      101.98      105.10      8.19 o
   0  -5  10       22.89       23.45      3.92 o
   1  -5  10       46.11       49.69      6.15 o
   2  -5  10        6.68        6.68      2.27 o
   3  -5  10       12.21        9.53      2.63 o
   4  -5  10       13.74       16.61      3.67 o
   5  -5  10        2.43        4.16      2.39 o
   6  -5  10        0.86       -0.01      1.75 o
  -9  -4  10        3.21        1.00      1.25 o
  -8  -4  10        0.00       -1.34      3.66 o
  -7  -4  10        0.34       -2.86      1.91 o
  -6  -4  10        6.96        1.25      1.62 o
  -5  -4  10        5.35        7.00      2.61 o
  -4  -4  10       27.95       20.84      3.75 o
  -3  -4  10       20.83       13.86      2.65 o
  -2  -4  10       24.85       29.77      4.19 o
  -1  -4  10        0.04        0.62      1.11 o
   0  -4  10       15.11       13.61      4.30 o
   1  -4  10       31.30       25.20      3.95 o
   2  -4  10        4.56        2.05      1.97 o
   3  -4  10        6.36        8.98      2.56 o
   4  -4  10        0.08        0.46      1.50 o
   5  -4  10        3.01        2.84      1.81 o
   6  -4  10       10.03       17.29      4.05 o
 -10  -3  10        0.12       -1.67      3.24 o
  -9  -3  10        1.12       -3.47      4.89 o
  -8  -3  10        2.16        1.89      1.44 o
  -7  -3  10        2.42        1.87      0.96 o
  -6  -3  10       24.17       29.72      4.42 o
  -5  -3  10       29.56       28.90      4.26 o
  -4  -3  10        2.51        0.77      1.25 o
  -3  -3  10        1.91        0.82      0.96 o
  -2  -3  10        3.75        4.84      1.98 o
  -1  -3  10        1.17        2.07      1.53 o
   0  -3  10        1.32       -0.02      1.34 o
   1  -3  10        2.21        1.89      1.12 o
   2  -3  10        2.67        3.31      1.90 o
   3  -3  10        8.03        1.83      4.08 o
   4  -3  10        7.89        8.79      2.67 o
   5  -3  10        0.13        1.19      1.62 o
   6  -3  10       14.25       17.08      4.37 o
   7  -3  10        0.45        0.63      1.68 o
 -10  -2  10       10.89       14.33      5.45 o
  -9  -2  10       17.82       22.97      4.53 o
  -8  -2  10        4.29        5.59      2.14 o
  -7  -2  10        4.83        6.82      2.35 o
  -6  -2  10        7.73       10.44      2.95 o
  -5  -2  10        0.01       -0.42      1.21 o
  -4  -2  10       53.26       47.16      5.12 o
  -3  -2  10       47.49       50.98      3.50 o
  -2  -2  10        0.01        1.00      1.62 o
  -1  -2  10       34.06       28.86      4.17 o
   0  -2  10        1.21        0.10      2.07 o
   1  -2  10        7.51        4.85      0.63 o
   2  -2  10        8.21        6.79      2.28 o
   3  -2  10        0.11        1.84      2.28 o
   4  -2  10        2.92        6.44      2.43 o
   5  -2  10        0.04        1.57      1.68 o
   6  -2  10        3.78        1.34      2.73 o
   7  -2  10        0.06        5.02      2.67 o
 -10  -1  10        0.50        0.33      2.53 o
  -9  -1  10        0.16       -0.94      2.52 o
  -8  -1  10        0.98        2.76      2.05 o
  -7  -1  10       11.90       16.92      3.57 o
  -6  -1  10       39.73       41.45      4.84 o
  -5  -1  10       52.27       54.45      5.69 o
  -4  -1  10       22.84       19.99      3.56 o
  -3  -1  10       13.37       12.82      1.49 o
  -2  -1  10      107.67      105.15      3.84 o
  -1  -1  10      146.41      145.80      8.98 o
   0  -1  10        1.76        2.23      2.33 o
   1  -1  10       23.67       25.26      2.49 o
   2  -1  10       47.95       50.17      3.88 o
   3  -1  10       12.95       14.94      3.36 o
   4  -1  10       11.69        8.74      2.70 o
   5  -1  10        9.08        2.32      1.51 o
   6  -1  10        0.58       -1.43      2.40 o
   7  -1  10        0.63        0.87      2.83 o
 -10   0  10        0.86        1.32      2.97 o
  -9   0  10       73.75       80.70     11.80 o
  -8   0  10       19.94       16.45      5.19 o
  -7   0  10       94.68      109.20      6.02 o
  -6   0  10       55.12       59.89      4.46 o
  -5   0  10        3.85        1.22      1.15 o
  -4   0  10       21.74       22.52      3.51 o
  -3   0  10        0.86        1.23      1.06 o
  -2   0  10      188.39      201.70      7.33 o
  -1   0  10        3.05        3.91      1.28 o
   0   0  10        0.02        0.99      1.00 o
   1   0  10       63.17       70.75      4.78 o
   2   0  10        4.77        4.24      1.28 o
   3   0  10        4.69        2.61      3.03 o
   4   0  10       18.06       22.20      3.99 o
   5   0  10        2.09        0.93      1.83 o
   6   0  10        0.04       -1.08      1.81 o
   7   0  10        1.16       -1.28      1.92 o
 -10   1  10        2.31        5.27      3.90 o
  -9   1  10       38.46       34.17      7.56 o
  -8   1  10        4.58        1.61      1.49 o
  -7   1  10       53.80       59.50      4.45 o
  -6   1  10        0.36        0.32      1.16 o
  -5   1  10       16.54       17.16      2.34 o
  -4   1  10        7.76        8.71      1.60 o
  -3   1  10      134.04      133.20      5.26 o
  -2   1  10      123.60      131.71      6.01 o
  -1   1  10        0.02        1.09      1.61 o
   0   1  10        8.29        5.99      2.17 o
   1   1  10       31.47       30.96      3.35 o
   2   1  10       13.15       11.13      2.29 o
   3   1  10       73.85       68.66     11.65 o
   4   1  10        0.75       -3.73      2.49 o
   5   1  10        7.44        5.87      3.64 o
   6   1  10       26.13       32.69      8.54 o
 -10   2  10        0.22        0.20      3.92 o
  -9   2  10        2.67        3.70      3.30 o
  -8   2  10        5.23        7.84      1.86 o
  -7   2  10       45.38       42.84      4.13 o
  -6   2  10        0.79        0.41      0.75 o
  -5   2  10       72.51       79.08      4.76 o
  -4   2  10      166.93      174.71      6.63 o
  -3   2  10       97.62      108.73      4.89 o
  -2   2  10        0.22        0.97      1.03 o
  -1   2  10        6.05        8.77      1.80 o
   0   2  10       70.00       72.05      5.22 o
   1   2  10        3.83        3.19      1.22 o
   2   2  10        3.04        3.52      1.09 o
   3   2  10        0.15        2.82      1.72 o
   4   2  10       10.70        8.09      2.58 o
   5   2  10       15.64       16.10      5.65 o
   6   2  10        0.27        5.08      4.58 o
 -10   3  10        7.95        7.21      2.84 o
  -9   3  10        6.64        4.67      1.96 o
  -8   3  10        8.52        8.42      2.06 o
  -7   3  10        3.59        3.89      1.50 o
  -6   3  10      130.11      127.15      6.75 o
  -5   3  10      190.27      187.11      7.14 o
  -4   3  10      286.25      304.76      8.87 o
  -3   3  10       39.92       37.93      3.08 o
  -2   3  10       55.91       51.13      5.21 o
  -1   3  10      841.67      868.54     17.80 o
   0   3  10      187.47      193.07     10.73 o
   1   3  10        4.13        1.98      1.18 o
   2   3  10        8.87        7.73      1.72 o
   3   3  10       35.05       47.81      5.77 o
   4   3  10        4.25        4.94      1.96 o
   5   3  10        4.30        8.32      5.16 o
   6   3  10        2.04        2.16      2.20 o
 -10   4  10        0.55       -1.83      1.63 o
  -9   4  10       14.67       16.79      4.12 o
  -8   4  10       28.12       36.10      4.43 o
  -7   4  10       95.79      111.72      8.37 o
  -6   4  10        1.13        1.43      0.82 o
  -5   4  10      121.47      119.31      6.43 o
  -4   4  10       71.87       77.05      4.56 o
  -3   4  10       30.27       38.36      3.93 o
  -2   4  10       31.88       33.77      5.76 o
  -1   4  10      163.49      156.92      9.19 o
   0   4  10       23.63       22.29      2.33 o
   1   4  10        1.14        1.35      1.21 o
   2   4  10       79.04       84.59      5.22 o
   3   4  10       57.42       67.56      5.04 o
   4   4  10        1.44       -3.46      8.36 o
   5   4  10        7.62       13.16     15.37 o
  -9   5  10        1.08       -0.42      2.94 o
  -8   5  10        3.09        2.90      1.70 o
  -7   5  10        0.43       -0.53      0.93 o
  -6   5  10        0.06       -0.29      0.73 o
  -5   5  10       81.88       88.84      5.74 o
  -4   5  10       52.97       61.38      5.33 o
  -3   5  10        7.36        3.94      2.27 o
  -2   5  10       86.96       87.76     10.10 o
  -1   5  10       44.67       41.13      6.78 o
   0   5  10       20.51       20.84      2.83 o
   1   5  10        7.55        4.13      1.21 o
   2   5  10       31.95       39.24      3.76 o
   3   5  10        2.63        3.59      1.22 o
   4   5  10       10.69       10.75      3.87 o
   5   5  10        9.78       13.28      4.00 o
  -9   6  10        0.19        1.36      1.68 o
  -8   6  10        0.19       -0.27      1.03 o
  -7   6  10        0.44        1.75      3.20 o
  -6   6  10        0.12        0.10      1.12 o
  -5   6  10        7.73       11.05      2.19 o
  -4   6  10       27.13       24.33      3.12 o
  -3   6  10        7.59        4.63      1.77 o
  -2   6  10       67.34       76.60      9.23 o
  -1   6  10        4.40        2.16      1.48 o
   0   6  10       91.25       78.61      5.98 o
   1   6  10        1.71        0.11      1.68 o
   2   6  10        0.36        3.95      1.72 o
   3   6  10       14.62       18.22      5.24 o
   4   6  10        3.02        5.39      4.81 o
  -8   7  10       10.96       16.22      3.66 o
  -7   7  10        1.58        1.22      3.07 o
  -6   7  10        0.78       -1.27      1.52 o
  -5   7  10        0.50        3.94      1.98 o
  -4   7  10        0.55        2.15      1.45 o
  -3   7  10        3.75        5.85      2.55 o
  -2   7  10        2.29        0.96      1.71 o
  -1   7  10        9.30       13.68      2.90 o
   0   7  10        1.90        0.26      2.03 o
   1   7  10        0.65        0.16      1.53 o
   2   7  10        8.61        4.26      2.12 o
   3   7  10        0.67        2.89      3.50 o
  -7   8  10        0.10        0.89      2.10 o
  -6   8  10        3.09        4.30      1.72 o
  -5   8  10        1.68        4.04      2.04 o
  -4   8  10        1.34       -0.68      1.79 o
  -3   8  10       22.77       20.63      5.98 o
  -2   8  10        7.73        4.52      1.67 o
  -1   8  10        3.02        3.85      1.57 o
   0   8  10        4.04        0.87      1.89 o
   1   8  10        3.64        3.31      2.32 o
   2   8  10        0.06        1.47      2.70 o
  -6   9  10        0.10        0.01      2.01 o
  -5   9  10        0.07        1.33      1.64 o
  -4   9  10        2.20        0.64      1.67 o
  -3   9  10        0.82       -2.39      2.46 o
  -2   9  10        0.44        0.02      2.04 o
  -1   9  10        1.64      -10.53      7.02 o
   0   9  10        0.53       -0.22      1.99 o
   1   9  10        0.30        1.19      1.21 o
  -4  10  10        0.33        1.02      2.85 o
  -3  10  10        0.44        7.60      2.92 o
  -2  10  10        1.52        2.91      4.09 o
  -1  10  10        2.60        3.35      2.39 o
  -2 -11  11        1.03        2.57      1.22 o
  -1 -11  11        0.30        4.57      2.97 o
   0 -11  11        0.04        2.83      2.42 o
  -4 -10  11        0.02       -0.05      1.01 o
  -3 -10  11        1.17        5.55      2.26 o
  -2 -10  11        1.38        2.04      1.35 o
  -1 -10  11        0.56        2.14      2.42 o
   0 -10  11       17.59       13.78      3.84 o
   1 -10  11        0.19       -0.67      3.47 o
   2 -10  11        0.29        5.22      3.34 o
  -6  -9  11        0.15        0.53      1.51 o
  -5  -9  11        1.98        2.68      1.68 o
  -4  -9  11        5.19       10.66      2.55 o
  -3  -9  11        0.49       -0.32      1.67 o
  -2  -9  11        6.66        4.87      2.04 o
  -1  -9  11       14.29       18.10      5.06 o
   0  -9  11        8.85       10.10      3.08 o
   1  -9  11        2.47        2.64      1.36 o
   2  -9  11        4.49        4.10      3.44 o
   3  -9  11        0.32        2.23      2.60 o
  -7  -8  11        0.83        2.73      2.41 o
  -6  -8  11        8.57        5.55      2.83 o
  -5  -8  11       17.40       11.68      3.44 o
  -4  -8  11        9.97       12.35      3.25 o
  -3  -8  11        3.55        1.93      1.51 o
  -2  -8  11        1.70        1.55      1.39 o
  -1  -8  11       56.39       60.46      6.96 o
   0  -8  11        0.56        0.30      1.56 o
   1  -8  11        7.59        8.72      2.72 o
   2  -8  11       12.64       11.15      2.92 o
   3  -8  11        3.44        3.46      2.17 o
   4  -8  11        1.56        1.64      1.78 o
  -8  -7  11        1.52        3.78      2.27 o
  -7  -7  11        2.99        2.11      1.28 o
  -6  -7  11       17.81       15.04      3.97 o
  -5  -7  11       19.57       24.02      4.73 o
  -4  -7  11       55.14       51.79      6.46 o
  -3  -7  11       11.28       16.52      3.55 o
  -2  -7  11        3.82        1.90      1.21 o
  -1  -7  11       24.67       21.41      3.98 o
   0  -7  11        6.48        5.85      2.15 o
   1  -7  11        0.70        1.08      1.42 o
   2  -7  11        7.64        7.38      2.74 o
   3  -7  11       15.63       18.98      3.96 o
   4  -7  11        4.46        3.01      1.83 o
   5  -7  11        8.45        8.62      2.91 o
  -8  -6  11        3.37        0.57      4.75 o
  -7  -6  11        0.63        1.82      1.82 o
  -6  -6  11       20.36       16.66      3.83 o
  -5  -6  11       14.01       20.54      4.10 o
  -4  -6  11        0.15       -1.41      1.58 o
  -3  -6  11        4.39       -3.30      6.08 o
  -2  -6  11        7.92        5.44      1.40 o
  -1  -6  11        4.94        5.10      3.98 o
   0  -6  11        1.25        1.56      1.16 o
   1  -6  11       42.18       41.52      5.74 o
   2  -6  11        0.00       -0.18      3.66 o
   3  -6  11        7.71        6.29      2.49 o
   4  -6  11        3.16        0.92      3.27 o
   5  -6  11        0.18       -0.59      2.01 o
  -9  -5  11        3.64        3.65      2.45 o
  -8  -5  11        5.85        3.52      2.91 o
  -7  -5  11        0.00        2.34      1.99 o
  -6  -5  11        1.46        1.31      1.30 o
  -5  -5  11        0.02        0.53      1.99 o
  -4  -5  11        6.97        5.17      1.87 o
  -3  -5  11       10.80        6.78      3.13 o
  -2  -5  11       19.46       16.96      3.37 o
  -1  -5  11      103.19      104.51      8.49 o
   0  -5  11       14.54       15.10      3.54 o
   1  -5  11       19.90       17.86      3.65 o
   2  -5  11        2.08        0.24      2.69 o
   3  -5  11        0.96        2.37      1.80 o
   4  -5  11       14.97       18.79      3.98 o
   5  -5  11        0.02       -0.56      3.15 o
  -9  -4  11        4.57        4.66      5.17 o
  -8  -4  11        1.12        1.74      1.72 o
  -7  -4  11        0.02        0.84      1.52 o
  -6  -4  11        6.02        4.76      1.44 o
  -5  -4  11        1.68        0.47      1.57 o
  -4  -4  11        2.09        1.39      1.31 o
  -3  -4  11       35.13       33.75      4.81 o
  -2  -4  11        0.68       -0.11      1.05 o
  -1  -4  11        4.26        5.43      2.05 o
   0  -4  11       18.40       19.76      4.02 o
   1  -4  11        1.21        0.20      1.79 o
   2  -4  11        1.16        1.02      1.60 o
   3  -4  11        1.43        1.04      1.35 o
   4  -4  11        1.96        1.22      1.91 o
   5  -4  11        3.86        3.15      2.16 o
   6  -4  11        0.50        1.07      1.91 o
  -9  -3  11        6.52        9.18      3.00 o
  -8  -3  11       21.00       26.13      4.74 o
  -7  -3  11       20.86       27.19      4.66 o
  -6  -3  11        1.10        0.67      1.31 o
  -5  -3  11        6.74       11.32      3.47 o
  -4  -3  11        0.20        2.82      1.84 o
  -3  -3  11        2.92        3.48      1.47 o
  -2  -3  11        5.43        6.05      2.09 o
  -1  -3  11        0.17       -0.80      1.94 o
   0  -3  11        0.00        0.92      0.96 o
   1  -3  11        1.09       -0.15      2.69 o
   2  -3  11       22.86       17.99      3.63 o
   3  -3  11        5.14        1.70      1.24 o
   4  -3  11        2.22        1.96      1.76 o
   5  -3  11        0.01       -1.15      1.37 o
   6  -3  11        5.80        8.78      2.72 o
 -10  -2  11        3.99        5.15      2.25 o
  -9  -2  11        6.53        2.87      2.17 o
  -8  -2  11       28.14       31.83      5.20 o
  -7  -2  11       23.72       29.56      4.82 o
  -6  -2  11        3.14        2.08      2.05 o
  -5  -2  11        1.65        2.89      1.87 o
  -4  -2  11        0.14        0.07      1.80 o
  -3  -2  11        4.28        2.83      1.76 o
  -2  -2  11       12.75       12.24      2.70 o
  -1  -2  11        7.89        5.01      1.93 o
   0  -2  11       11.09       10.36      2.89 o
   1  -2  11        0.13        0.07      1.33 o
   2  -2  11        4.16        0.99      1.04 o
   3  -2  11        3.78        6.08      2.30 o
   4  -2  11        0.68        1.81      1.68 o
   5  -2  11        4.68       11.93      5.09 o
   6  -2  11        1.05        7.35      3.27 o
 -10  -1  11        2.28        1.18      2.28 o
  -9  -1  11        4.21        5.22      2.98 o
  -8  -1  11        0.61        4.43      2.10 o
  -7  -1  11       91.31       87.47      7.72 o
  -6  -1  11       53.14       53.95     10.52 o
  -5  -1  11      115.61      111.43      8.35 o
  -4  -1  11       29.70       27.31      4.07 o
  -3  -1  11        0.13       -0.46      0.61 o
  -2  -1  11        1.11        1.21      2.14 o
  -1  -1  11        0.07        2.18      2.91 o
   0  -1  11       11.46       12.37      3.12 o
   1  -1  11       34.02       30.28      3.04 o
   2  -1  11        0.66        1.71      1.80 o
   3  -1  11       43.50       37.60      5.75 o
   4  -1  11        3.87        0.18      1.41 o
   5  -1  11        1.44        4.38      2.55 o
   6  -1  11        0.65        1.37      2.72 o
 -10   0  11        3.37       11.35      5.45 o
  -9   0  11        3.45        1.23      1.97 o
  -8   0  11        3.82        5.16      2.85 o
  -7   0  11        0.32        0.51      1.09 o
  -6   0  11        2.62        2.50      1.27 o
  -5   0  11       84.29       92.60      8.68 o
  -4   0  11        0.12        4.38      1.41 o
  -3   0  11       12.60        7.65      0.91 o
  -2   0  11       14.36       18.19      2.54 o
  -1   0  11        0.11        2.38      1.70 o
   0   0  11      227.61      240.83     12.32 o
   1   0  11        0.43        2.27      0.83 o
   2   0  11       38.14       34.88      5.05 o
   3   0  11        9.13        7.66      4.89 o
   4   0  11       20.77       20.39      4.18 o
   5   0  11       12.08        9.95      3.36 o
   6   0  11        0.02        1.34      3.30 o
 -10   1  11        5.08        6.86      3.33 o
  -9   1  11        2.30        2.80      1.55 o
  -8   1  11       11.36        4.78      1.78 o
  -7   1  11       42.37       46.31      4.34 o
  -6   1  11        9.07       14.37      2.28 o
  -5   1  11       86.25      101.25      5.63 o
  -4   1  11       25.69       36.54      3.18 o
  -3   1  11        3.73        3.23      1.75 o
  -2   1  11      146.86      154.20      6.87 o
  -1   1  11       55.18       53.78      4.43 o
   0   1  11        2.77        3.13      3.58 o
   1   1  11       11.32       11.57      2.24 o
   2   1  11        8.67        6.44      1.62 o
   3   1  11       33.81       29.91      4.84 o
   4   1  11        0.53       -2.32      2.07 o
   5   1  11       40.55       44.73      7.18 o
   6   1  11        4.38        7.43      3.66 o
 -10   2  11        2.43        8.01      3.87 o
  -9   2  11        6.96        4.90      2.37 o
  -8   2  11       19.16       21.44      3.07 o
  -7   2  11        3.04        3.91      1.47 o
  -6   2  11      101.32      118.41      5.53 o
  -5   2  11       54.44       58.75      4.22 o
  -4   2  11       41.09       48.84      3.77 o
  -3   2  11     1237.39     1316.61     46.56 o
  -2   2  11        0.09        1.78      1.61 o
  -1   2  11      102.70      106.05      6.25 o
   0   2  11        3.47        7.89      2.31 o
   1   2  11        7.60        7.00      1.88 o
   2   2  11        0.00        0.99      1.49 o
   3   2  11        4.62        0.85      1.76 o
   4   2  11        3.08        0.88      1.76 o
   5   2  11       24.38       31.85      6.04 o
  -9   3  11        5.40        9.02      2.83 o
  -8   3  11       25.53       30.13      4.34 o
  -7   3  11        0.01        2.49      1.43 o
  -6   3  11        5.39        3.32      1.13 o
  -5   3  11       32.64       34.99      3.24 o
  -4   3  11       19.25       22.56      3.42 o
  -3   3  11       35.45       42.95      4.74 o
  -2   3  11      112.37       99.86      5.75 o
  -1   3  11       30.26       26.18      2.92 o
   0   3  11       11.26        7.24      2.13 o
   1   3  11      101.06      111.59      5.80 o
   2   3  11        0.46        0.04      1.11 o
   3   3  11        0.46       -0.43      1.53 o
   4   3  11        0.71        2.08      1.59 o
   5   3  11        6.86        8.91      3.66 o
  -9   4  11        0.61        0.67      1.63 o
  -8   4  11        2.42        1.06      1.19 o
  -7   4  11        0.81        1.92      1.22 o
  -6   4  11       28.41       35.96      6.66 o
  -5   4  11        8.64        9.77      2.17 o
  -4   4  11        2.45        3.47      1.66 o
  -3   4  11        9.16        3.35      2.16 o
  -2   4  11       22.59       22.90      5.21 o
  -1   4  11        8.74        8.75      1.76 o
   0   4  11       92.48      106.53      5.59 o
   1   4  11       44.30       48.06      3.83 o
   2   4  11       30.69       36.42      3.62 o
   3   4  11        0.34        2.29      1.36 o
   4   4  11        1.78        3.28      2.05 o
  -9   5  11        0.00       -1.43      2.50 o
  -8   5  11       25.16       32.74      4.07 o
  -7   5  11        0.85        1.51      0.84 o
  -6   5  11        0.49        1.09      0.96 o
  -5   5  11        3.73        1.38      0.87 o
  -4   5  11       13.21        6.88      2.75 o
  -3   5  11        0.57       -0.07      1.61 o
  -2   5  11       26.78       31.93      6.36 o
  -1   5  11        1.06        1.41      1.63 o
   0   5  11       23.82       21.67      3.11 o
   1   5  11       14.09       12.54      2.39 o
   2   5  11       41.82       40.25      4.87 o
   3   5  11        0.77        0.64      3.98 o
   4   5  11       12.17       18.21      4.65 o
  -8   6  11       11.84       21.57      4.38 o
  -7   6  11        7.39        7.16      3.54 o
  -6   6  11       24.43       22.45      5.39 o
  -5   6  11       15.14       12.34      2.93 o
  -4   6  11        0.71        1.82      2.26 o
  -3   6  11       46.13       38.33      6.85 o
  -2   6  11        7.86        4.17      2.78 o
  -1   6  11       17.00        9.75      2.57 o
   0   6  11        5.33        1.80      1.85 o
   1   6  11        0.62       -2.54      1.75 o
   2   6  11       11.72       11.46      2.66 o
   3   6  11        8.50       11.74      2.96 o
  -7   7  11        0.39        1.85      1.37 o
  -6   7  11        2.02        5.60      3.14 o
  -5   7  11        0.93       -0.89      2.58 o
  -4   7  11        0.06        1.47      1.43 o
  -3   7  11        4.91        5.76      2.76 o
  -2   7  11        3.16        3.11      2.02 o
  -1   7  11       34.85       33.43      4.91 o
   0   7  11        2.32       -0.55      5.31 o
   1   7  11        8.01        5.68      2.21 o
   2   7  11        1.29        2.86      3.68 o
  -6   8  11        1.14        3.19      3.73 o
  -5   8  11        0.00       -1.67      2.06 o
  -4   8  11        0.29        1.82      3.28 o
  -3   8  11        6.17        5.59      3.30 o
  -2   8  11        3.58        3.48      2.28 o
  -1   8  11        2.77        0.48      1.86 o
   0   8  11        0.00       -0.23      1.29 o
   1   8  11        0.66        0.50      2.13 o
  -5   9  11        7.71       26.87      7.64 o
  -4   9  11       13.08       22.37      6.98 o
  -3   9  11        0.71        0.32      1.34 o
  -2   9  11        0.41        3.13      2.17 o
  -1   9  11        3.95        1.85      1.79 o
  -3 -10  12        1.60        3.56      2.29 o
  -2 -10  12       17.18       22.81      4.02 o
  -1 -10  12        5.40       13.65      4.81 o
   0 -10  12        0.18        2.65      1.95 o
  -5  -9  12        2.58        3.17      3.87 o
  -4  -9  12        0.04        1.70      1.83 o
  -3  -9  12       35.09       44.99      6.60 o
  -2  -9  12        0.66        2.97      1.95 o
  -1  -9  12        5.09        5.06      2.32 o
   0  -9  12        1.01        0.00      1.87 o
   1  -9  12       13.02       14.54      3.65 o
   2  -9  12        0.05        1.57      1.30 o
  -6  -8  12        1.13        7.52      3.37 o
  -5  -8  12        4.63        5.48      2.63 o
  -4  -8  12        2.32        7.39      8.44 o
  -3  -8  12       20.49       22.95      4.66 o
  -2  -8  12        2.32        2.82      1.97 o
  -1  -8  12       25.22       34.84      5.65 o
   0  -8  12       15.04       18.64      6.45 o
   1  -8  12       34.09       41.42      5.98 o
   2  -8  12        0.54       -0.52      1.28 o
   3  -8  12        8.68       10.68      3.43 o
  -7  -7  12        4.50        4.11      4.22 o
  -6  -7  12        0.44        0.66      1.75 o
  -5  -7  12       12.91       15.12      3.94 o
  -4  -7  12       15.35       13.57      3.75 o
  -3  -7  12        1.19        0.18      1.57 o
  -2  -7  12        0.30       -0.83      2.23 o
  -1  -7  12       35.64       35.77      5.53 o
   0  -7  12        2.62        0.49      1.90 o
   1  -7  12       10.74        8.21      2.53 o
   2  -7  12        0.00       -0.12      1.98 o
   3  -7  12        4.85        4.66      2.12 o
   4  -7  12        2.27        1.97      4.09 o
  -8  -6  12        0.19        3.81      2.99 o
  -7  -6  12        1.38        0.65      2.66 o
  -6  -6  12       17.38       16.62      4.22 o
  -5  -6  12        3.40        3.41      2.16 o
  -4  -6  12        5.53        6.08      2.18 o
  -3  -6  12        0.78       -2.18      3.77 o
  -2  -6  12        1.35       -1.22      1.37 o
  -1  -6  12        4.49        2.90      1.37 o
   0  -6  12        1.66       -0.07      1.55 o
   1  -6  12       35.89       38.04      6.11 o
   2  -6  12        6.86        9.72      3.28 o
   3  -6  12        2.33        1.47      1.11 o
   4  -6  12        1.28        5.76      3.31 o
  -8  -5  12        9.34       16.79      4.33 o
  -7  -5  12        2.11        4.22      2.80 o
  -6  -5  12        7.18        8.42      3.08 o
  -5  -5  12        3.10        3.33      1.93 o
  -4  -5  12        5.51        2.29      1.77 o
  -3  -5  12        0.49        1.96      1.53 o
  -2  -5  12        0.85       -1.37      1.01 o
  -1  -5  12        5.82        8.63      2.93 o
   0  -5  12        0.72       -0.14      1.63 o
   1  -5  12        4.40        5.12      2.54 o
   2  -5  12        0.75        0.99      2.77 o
   3  -5  12        7.28        6.27      2.35 o
   4  -5  12        0.01        2.31      1.93 o
   5  -5  12        1.59        3.73      3.52 o
  -9  -4  12        1.40        0.34      2.94 o
  -8  -4  12        0.61        2.86      2.04 o
  -7  -4  12        0.09        1.53      1.45 o
  -6  -4  12        7.95       11.18      3.15 o
  -5  -4  12        3.71        6.34      2.62 o
  -4  -4  12        3.07        3.60      1.97 o
  -3  -4  12       22.36       21.28      4.05 o
  -2  -4  12        0.01       -1.52      3.70 o
  -1  -4  12       13.44       15.60      3.45 o
   0  -4  12        0.59       -0.11      0.93 o
   1  -4  12        4.67        1.55      2.09 o
   2  -4  12        1.04       -2.14      2.82 o
   3  -4  12        0.36        0.13      1.12 o
   4  -4  12        0.02        0.17      1.39 o
   5  -4  12        1.92        4.32      2.23 o
  -9  -3  12        0.13        1.64      2.64 o
  -8  -3  12        0.34        3.52      1.78 o
  -7  -3  12        0.19        3.80      2.54 o
  -6  -3  12       28.45       30.03      4.93 o
  -5  -3  12        5.78        4.46      2.07 o
  -4  -3  12        2.79        5.24      2.42 o
  -3  -3  12        7.68        7.43      2.41 o
  -2  -3  12        2.71        2.93      1.48 o
  -1  -3  12       25.99       25.99      4.36 o
   0  -3  12       26.51       21.40      4.17 o
   1  -3  12       13.60       12.82      3.11 o
   2  -3  12        1.06        2.50      1.88 o
   3  -3  12        5.51        8.10      2.82 o
   4  -3  12        0.22        3.83      2.22 o
   5  -3  12        0.02       -1.60      1.61 o
  -9  -2  12        1.36        2.33      1.97 o
  -8  -2  12        6.40        5.00      1.97 o
  -7  -2  12        3.90        5.20      2.71 o
  -6  -2  12        8.71        9.32      2.96 o
  -5  -2  12       38.34       33.49      4.86 o
  -4  -2  12        0.02        1.53      1.84 o
  -3  -2  12      106.89      111.26      8.71 o
  -2  -2  12        8.31        5.43      1.81 o
  -1  -2  12       24.33       19.35      3.80 o
   0  -2  12       30.62       28.37      4.72 o
   1  -2  12        6.63        4.70      1.67 o
   2  -2  12        0.29       -0.72      1.84 o
   3  -2  12       22.47       19.61      4.17 o
   4  -2  12        0.33        1.17      1.71 o
   5  -2  12        8.28        7.18      3.17 o
  -9  -1  12       22.00       20.98      6.53 o
  -8  -1  12        0.15       -1.65      2.33 o
  -7  -1  12       43.46       50.52      5.97 o
  -6  -1  12       11.87       11.98      4.18 o
  -5  -1  12       18.46       12.70      2.99 o
  -4  -1  12       30.17       35.96      5.12 o
  -3  -1  12        0.31       -1.02      2.71 o
  -2  -1  12        2.59        1.86      3.17 o
  -1  -1  12       13.63        9.04      2.61 o
   0  -1  12        7.89        5.24      2.18 o
   1  -1  12       23.72       22.81      4.18 o
   2  -1  12       83.06       81.88      8.18 o
   3  -1  12       17.24       16.36      4.19 o
   4  -1  12       14.05       14.41      3.78 o
   5  -1  12        0.89        3.37      2.50 o
  -9   0  12        0.11        0.03      2.38 o
  -8   0  12        0.53       -3.91      3.81 o
  -7   0  12        0.00        2.23      1.35 o
  -6   0  12        1.00        2.70      2.09 o
  -5   0  12       35.89       36.09      4.93 o
  -4   0  12       88.40      106.51      8.12 o
  -3   0  12      233.99      236.89     12.38 o
  -2   0  12        6.54        6.69      2.45 o
  -1   0  12        6.97        5.14      2.23 o
   0   0  12        2.23        5.33      2.13 o
   1   0  12        8.53       10.41      2.89 o
   2   0  12       20.54       15.25      3.48 o
   3   0  12        0.00        0.13      2.21 o
   4   0  12        0.00       -0.64      3.27 o
   5   0  12       10.89       13.56      7.21 o
  -9   1  12        3.31        3.48      4.20 o
  -8   1  12       25.86       27.92      7.25 o
  -7   1  12        0.11        0.77      1.32 o
  -6   1  12        2.30        1.96      2.25 o
  -5   1  12      155.55      158.54     11.23 o
  -4   1  12        2.34        4.27      2.36 o
  -3   1  12       56.07       64.79      6.46 o
  -2   1  12       84.02       89.86      9.96 o
  -1   1  12      270.44      278.17     14.30 o
   0   1  12       18.96       27.81      4.65 o
   1   1  12        3.27        1.18      1.04 o
   2   1  12        0.59        0.14      2.62 o
   3   1  12        0.51       -0.36      1.66 o
   4   1  12        2.10        0.83      1.27 o
   5   1  12        0.02        3.71      1.87 o
  -9   2  12        0.30        2.27      1.80 o
  -8   2  12        6.19        6.89      1.66 o
  -7   2  12        0.84       -0.84      1.36 o
  -6   2  12        3.87        4.40      2.64 o
  -5   2  12        6.55        5.13      1.82 o
  -4   2  12       74.25       62.24      7.25 o
  -3   2  12        5.48        8.49      2.68 o
  -2   2  12        0.77       -0.18      1.43 o
  -1   2  12       25.04       23.79      3.07 o
   0   2  12       24.07       21.90      2.65 o
   1   2  12        7.95        6.83      2.60 o
   2   2  12        2.63        1.78      1.75 o
   3   2  12        5.65        0.48      1.65 o
   4   2  12        0.99        0.58      1.41 o
  -9   3  12        2.24        4.07      1.89 o
  -8   3  12        5.46        5.48      2.80 o
  -7   3  12        0.03        8.66      5.22 o
  -6   3  12       12.53       10.77      2.77 o
  -5   3  12       18.09       20.89      5.27 o
  -4   3  12        1.23        3.32      1.96 o
  -3   3  12       13.26       14.05      3.13 o
  -2   3  12        2.99        1.12      2.83 o
  -1   3  12        0.69       -1.64      2.04 o
   0   3  12       29.64       31.24      3.71 o
   1   3  12        9.28        9.47      1.75 o
   2   3  12       40.23       46.33      4.31 o
   3   3  12        4.51        9.33      2.69 o
   4   3  12        2.49        2.14      1.70 o
  -8   4  12        0.21        0.49      1.45 o
  -7   4  12        0.02       -2.02      1.73 o
  -6   4  12        3.22        3.67      1.71 o
  -5   4  12        6.66        2.92      2.09 o
  -4   4  12        4.27        5.46      1.73 o
  -3   4  12        6.53        3.34      2.14 o
  -2   4  12       22.98       28.15      6.15 o
  -1   4  12        6.96        1.90      3.18 o
   0   4  12       25.27       15.92      2.71 o
   1   4  12        0.02        0.00      1.65 o
   2   4  12        3.61        3.51      3.57 o
   3   4  12        8.18        9.70      6.21 o
  -8   5  12       13.04       10.94      4.65 o
  -7   5  12        9.63        7.08      2.31 o
  -6   5  12        0.00        0.14      1.03 o
  -5   5  12       17.77       11.50      3.82 o
  -4   5  12        0.87        1.10      1.41 o
  -3   5  12        0.11       -1.63      1.61 o
  -2   5  12        1.17       -2.02      2.13 o
  -1   5  12        3.22        2.15      1.28 o
   0   5  12        0.01       -2.53      1.70 o
   1   5  12        1.83        0.17      1.60 o
   2   5  12        2.36        3.58      1.51 o
   3   5  12        3.00        1.49      1.69 o
  -7   6  12        6.35        9.34      3.91 o
  -6   6  12        3.30        3.71      2.85 o
  -5   6  12        3.24        1.64      1.26 o
  -4   6  12        3.29        1.15      1.61 o
  -3   6  12        2.88        1.63      1.85 o
  -2   6  12        0.08       -1.27      2.53 o
  -1   6  12        7.21        4.93      3.34 o
   0   6  12        2.84       -1.29      2.89 o
   1   6  12       15.63       19.04      3.07 o
   2   6  12        1.38       -0.30      1.86 o
  -6   7  12        1.48        4.69      3.44 o
  -5   7  12        0.70        2.38      2.04 o
  -4   7  12        0.14        0.50      3.34 o
  -3   7  12        0.29       -1.16      2.27 o
  -2   7  12        0.88        0.95      2.01 o
  -1   7  12        2.85        1.09      2.17 o
   0   7  12        2.52        1.12      5.14 o
   1   7  12        9.69        7.78      2.68 o
  -5   8  12       15.25       26.21      7.37 o
  -4   8  12        0.60        6.22      4.28 o
  -2   8  12       11.28       20.52      6.85 o
  -1   8  12        4.52        3.01      2.02 o
  -3  -9  13        6.41        9.15      3.64 o
  -2  -9  13        6.18        8.79      3.45 o
  -1  -9  13        1.59       -0.71      1.91 o
   0  -9  13        7.55        8.08      3.13 o
  -5  -8  13        6.09        6.78      3.88 o
  -4  -8  13        9.34       12.25      3.93 o
  -3  -8  13        6.66        8.55      3.22 o
  -2  -8  13        0.63        0.49      1.75 o
  -1  -8  13        0.06       -1.69      2.02 o
   0  -8  13        0.71       -0.12      1.95 o
   1  -8  13        8.70        5.76      4.03 o
   2  -8  13        2.50        2.03      4.20 o
  -6  -7  13        1.28        2.25      2.15 o
  -5  -7  13        1.18        2.06      2.11 o
  -4  -7  13        9.22        9.00      3.15 o
  -3  -7  13        0.11        0.50      1.44 o
  -2  -7  13        3.66        6.31      2.54 o
  -1  -7  13        1.83        2.34      2.96 o
   0  -7  13        1.13        1.53      2.45 o
   1  -7  13        0.00       -0.69      1.41 o
   2  -7  13        0.70        3.39      2.49 o
  -7  -6  13        0.15        1.10      2.32 o
  -6  -6  13        1.30        1.15      1.78 o
  -5  -6  13        1.25       -1.12      2.18 o
  -4  -6  13        1.84        4.56      2.23 o
  -3  -6  13        5.86        3.47      1.75 o
  -2  -6  13        0.57       -0.11      1.76 o
  -1  -6  13        4.42        6.11      2.38 o
   0  -6  13        0.01        2.81      1.82 o
   1  -6  13       11.53       15.49      3.88 o
   2  -6  13        0.06        1.91      1.92 o
   3  -6  13        2.97        5.69      2.83 o
  -7  -5  13        0.57       -1.25      1.65 o
  -6  -5  13        0.43        0.80      2.63 o
  -5  -5  13        0.16       -0.67      1.91 o
  -4  -5  13        0.52       -1.40      2.81 o
  -3  -5  13        0.85       -1.02      2.24 o
  -2  -5  13        3.71        0.46      2.46 o
  -1  -5  13        1.44        0.77      1.67 o
   0  -5  13        4.18        1.99      1.74 o
   1  -5  13        0.64        2.20      2.16 o
   2  -5  13        1.85        3.17      3.14 o
   3  -5  13        0.94        2.29      2.28 o
  -8  -4  13        0.04        2.65      1.57 o
  -7  -4  13        0.02       -3.93      2.62 o
  -6  -4  13        1.59        2.27      1.65 o
  -5  -4  13        0.01        0.47      1.85 o
  -4  -4  13       12.46       12.59      3.44 o
  -3  -4  13        4.63        4.87      3.14 o
  -2  -4  13        1.81        2.04      1.56 o
  -1  -4  13       23.43       20.36      4.22 o
   0  -4  13        3.74        6.05      2.70 o
   1  -4  13        0.09       -0.55      1.80 o
   2  -4  13        0.01       -0.75      1.19 o
   3  -4  13        1.03        0.04      1.61 o
   4  -4  13        0.05        1.73      1.51 o
  -8  -3  13       11.81       14.44      3.86 o
  -7  -3  13        4.78        4.89      2.11 o
  -6  -3  13        0.30       -0.73      1.41 o
  -5  -3  13       11.81        9.13      2.38 o
  -4  -3  13        0.52        2.48      1.47 o
  -3  -3  13        0.31       -1.64      2.05 o
  -2  -3  13        0.01        0.25      1.86 o
  -1  -3  13        0.06        1.41      1.82 o
   0  -3  13        0.00        1.74      1.76 o
   1  -3  13       32.06       25.89      4.94 o
   2  -3  13        2.87        2.87      3.32 o
   3  -3  13        5.43        5.34      2.68 o
   4  -3  13        0.14        5.65      2.67 o
  -8  -2  13        6.22        8.62      4.85 o
  -7  -2  13       22.26       20.97      4.40 o
  -6  -2  13        0.01        0.39      1.73 o
  -5  -2  13       63.10       72.15      7.44 o
  -4  -2  13        4.66        2.42      1.55 o
  -3  -2  13       31.67       27.30      4.64 o
  -2  -2  13        0.07        1.21      2.38 o
  -1  -2  13       23.63       29.99      5.21 o
   0  -2  13        8.70        8.32      4.30 o
   1  -2  13        1.12        0.93      2.04 o
   2  -2  13       20.72       26.17      5.15 o
   3  -2  13        8.54        8.48      3.06 o
   4  -2  13        1.31        1.51      1.59 o
  -9  -1  13        0.01       -3.57      4.18 o
  -8  -1  13        6.00        4.84      2.64 o
  -7  -1  13        0.40        0.74      2.27 o
  -6  -1  13       26.52       38.10      5.36 o
  -5  -1  13       36.49       44.54      5.80 o
  -4  -1  13        2.34        4.72      2.41 o
  -3  -1  13        0.05        1.30      1.22 o
  -2  -1  13       51.88       54.57      6.44 o
  -1  -1  13       21.47       14.72      3.44 o
   0  -1  13        4.55        3.13      1.70 o
   1  -1  13        0.12       -1.10      1.15 o
   2  -1  13        2.81        4.12      1.71 o
   3  -1  13        3.28        3.24      2.18 o
   4  -1  13        6.70       12.79      6.04 o
  -9   0  13        0.02        3.21      3.32 o
  -8   0  13        0.08       -1.24      2.26 o
  -7   0  13        1.66        4.37      2.15 o
  -6   0  13        1.84        0.15      1.46 o
  -5   0  13       36.36       40.94      6.49 o
  -4   0  13       40.04       51.33      6.05 o
  -3   0  13       95.93       90.29      8.10 o
  -2   0  13       39.87       41.60      5.54 o
  -1   0  13       16.64       20.43      3.24 o
   0   0  13        0.39        0.65      1.73 o
   1   0  13       45.96       46.54      6.34 o
   2   0  13        0.66        1.17      1.55 o
   3   0  13       14.35       16.53      6.00 o
   4   0  13        1.01       -0.13      1.59 o
  -8   1  13        0.34       -3.02      4.13 o
  -7   1  13        0.61        0.93      1.68 o
  -6   1  13       14.10       15.47      5.34 o
  -5   1  13        7.62        7.47      2.55 o
  -4   1  13        0.38        1.73      2.31 o
  -3   1  13       11.45       13.75      3.45 o
  -2   1  13      115.31      123.87      9.40 o
  -1   1  13       41.53       35.97      4.07 o
   0   1  13        9.40       10.21      2.09 o
   1   1  13        6.95        4.90      2.17 o
   2   1  13        2.42        0.20      1.89 o
   3   1  13        0.93        1.90      1.66 o
   4   1  13        0.52        1.64      3.11 o
  -8   2  13        0.69       -4.34      3.03 o
  -7   2  13        8.87        8.98      2.94 o
  -6   2  13        4.29        7.08      3.48 o
  -5   2  13       14.85       20.68      3.88 o
  -4   2  13        8.79        8.20      2.72 o
  -3   2  13       95.54      116.70      9.07 o
  -2   2  13        2.38        1.71      1.18 o
  -1   2  13       17.88       20.46      3.10 o
   0   2  13       12.58       13.52      2.26 o
   1   2  13        1.70        5.24      4.64 o
   2   2  13        0.33       -1.39      1.58 o
   3   2  13        6.63        4.96      1.84 o
  -8   3  13       11.62       15.73      3.57 o
  -7   3  13        0.00        0.16      1.50 o
  -6   3  13        0.25        1.76      2.41 o
  -5   3  13        0.17        0.32      2.25 o
  -4   3  13        0.91        1.80      1.24 o
  -3   3  13        4.67        5.52      1.15 o
  -2   3  13        0.24       -0.24      1.63 o
  -1   3  13        1.00       -2.16      1.84 o
   0   3  13       12.88       11.71      2.41 o
   1   3  13       32.46       38.36      5.72 o
   2   3  13       11.72       12.18      3.46 o
   3   3  13        0.98        3.64      2.23 o
  -8   4  13        5.31       10.31      3.31 o
  -7   4  13       13.44       17.81      3.86 o
  -6   4  13        8.20        4.07      1.94 o
  -5   4  13        0.05        0.14      1.92 o
  -4   4  13        1.53        1.33      1.59 o
  -3   4  13        7.31       14.47      4.38 o
  -2   4  13        0.04        0.66      1.68 o
  -1   4  13        3.14       -0.48      1.92 o
   0   4  13        8.86        6.67      1.75 o
   1   4  13        5.37        8.98      2.28 o
   2   4  13        3.57        8.26      3.51 o
  -7   5  13        8.46        7.03      2.72 o
  -6   5  13        4.79        4.79      1.96 o
  -5   5  13        3.75        3.72      1.54 o
  -4   5  13        2.69        4.51      3.08 o
  -3   5  13        0.37        0.03      1.50 o
  -2   5  13        0.89        2.89      1.96 o
  -1   5  13        4.32        4.07      1.88 o
   0   5  13        1.32       -3.17      2.38 o
   1   5  13        7.53        6.18      1.89 o
  -6   6  13        0.34        0.46      3.63 o
  -5   6  13       13.11       21.02      4.35 o
  -4   6  13        2.24        2.97      2.32 o
  -3   6  13        0.09        0.93      1.91 o
  -2   6  13        0.24        0.83      1.63 o
  -1   6  13        0.03       -1.91      1.97 o
   0   6  13        1.53       -1.20      4.75 o
  -3   7  13        0.19        3.50      2.61 o
  -2   7  13        6.81        6.18      2.00 o
  -3  -8  14        0.00        1.03      1.64 o
  -2  -8  14        1.29        1.70      2.03 o
  -1  -8  14        0.05       -1.50      2.07 o
  -5  -7  14        0.21       -0.69      1.69 o
  -4  -7  14        2.78        4.73      3.06 o
  -3  -7  14        0.13       -2.35      2.24 o
  -2  -7  14        1.34        2.89      1.67 o
  -1  -7  14        1.41        1.71      3.29 o
   0  -7  14        4.69        5.61      2.59 o
   1  -7  14        0.38       -0.61      1.64 o
  -6  -6  14        0.00        3.83      2.29 o
  -5  -6  14        1.60        7.06      3.07 o
  -4  -6  14        0.21        1.62      1.58 o
  -3  -6  14        3.15        6.49      2.83 o
  -2  -6  14        0.03       -3.13      3.59 o
  -1  -6  14        1.43        2.44      2.17 o
   0  -6  14        2.64        2.68      1.65 o
   1  -6  14        0.14        0.61      1.72 o
   2  -6  14        1.80        0.26      1.82 o
  -6  -5  14        0.44        3.24      2.39 o
  -5  -5  14        0.32        2.58      1.92 o
  -4  -5  14        0.44        1.33      3.01 o
  -3  -5  14        4.02        2.83      1.71 o
  -2  -5  14        0.24        2.96      1.94 o
  -1  -5  14        0.12        0.36      1.69 o
   0  -5  14        0.04       -3.81      3.88 o
   1  -5  14        0.86        7.41      2.72 o
   2  -5  14        4.89        7.98      2.97 o
  -7  -4  14        0.39        0.99      2.06 o
  -6  -4  14        0.81       -2.13      3.93 o
  -5  -4  14        0.31       -0.32      1.89 o
  -4  -4  14        0.30       -1.60      1.76 o
  -3  -4  14        1.48        4.55      2.30 o
  -2  -4  14        3.45        2.79      2.12 o
  -1  -4  14        5.51        1.52      3.03 o
   0  -4  14        0.88        1.21      2.02 o
   1  -4  14        3.05        2.09      2.33 o
   2  -4  14        0.06        3.15      2.80 o
  -7  -3  14        6.80        8.42      3.14 o
  -6  -3  14       12.99       14.47      5.98 o
  -5  -3  14        0.94        1.43      2.07 o
  -4  -3  14        6.57        7.83      3.06 o
  -3  -3  14        0.33        0.75      2.47 o
  -2  -3  14        2.28        2.42      1.85 o
  -1  -3  14        1.18       -0.26      1.23 o
   0  -3  14       10.28       11.18      3.34 o
   1  -3  14        0.01        0.21      2.11 o
   2  -3  14        0.44        1.23      2.59 o
   3  -3  14        0.02        2.74      2.47 o
  -7  -2  14        0.50        1.49      1.44 o
  -6  -2  14       10.07       14.76      3.89 o
  -5  -2  14        1.84        1.49      2.38 o
  -4  -2  14       12.05       17.71      4.05 o
  -3  -2  14        7.04        5.27      1.95 o
  -2  -2  14       21.32       22.41      4.81 o
  -1  -2  14        3.95        1.50      2.63 o
   0  -2  14       19.94       19.22      4.17 o
   1  -2  14        2.40        2.34      1.84 o
   2  -2  14        3.37        2.39      1.94 o
   3  -2  14        0.31        3.98      2.80 o
  -8  -1  14        1.31        0.15      2.44 o
  -7  -1  14       18.09       18.02      5.90 o
  -6  -1  14        8.42       13.02      4.02 o
  -5  -1  14        4.81        8.92      3.03 o
  -4  -1  14        1.36        0.69      1.56 o
  -3  -1  14        4.67        7.44      2.77 o
  -2  -1  14        2.62        1.39      2.27 o
  -1  -1  14       51.23       60.44      7.14 o
   0  -1  14        5.97        6.99      3.08 o
   1  -1  14        9.85       15.90      3.80 o
   2  -1  14        0.33        0.35      1.30 o
   3  -1  14        0.95        1.05      1.38 o
  -8   0  14        0.31       -4.16      4.44 o
  -7   0  14        1.13        1.34      1.64 o
  -6   0  14        2.35        2.66      1.86 o
  -5   0  14        2.17        3.29      2.00 o
  -4   0  14       28.06       24.74      4.65 o
  -3   0  14        5.23        8.56      2.91 o
  -2   0  14        7.33        7.51      2.80 o
  -1   0  14        9.63       10.48      3.05 o
   0   0  14        1.17        0.89      2.70 o
   1   0  14       31.48       36.65      5.90 o
   2   0  14        2.07        3.24      2.23 o
   3   0  14        3.12        2.56      2.51 o
  -8   1  14        1.55       -1.02      2.74 o
  -7   1  14        0.18       -0.52      3.25 o
  -6   1  14        5.20       13.65      4.90 o
  -5   1  14       18.16       24.65      5.61 o
  -4   1  14        7.83       11.57      3.25 o
  -3   1  14        9.05       12.69      3.25 o
  -2   1  14       17.63       21.86      4.43 o
  -1   1  14        5.54        5.75      2.08 o
   0   1  14        0.03        0.32      1.96 o
   1   1  14        4.86        6.25      2.05 o
   2   1  14       11.24       20.85      6.95 o
  -7   2  14        1.07        1.82      1.77 o
  -6   2  14        2.71        3.13      2.50 o
  -5   2  14        6.74       11.95      4.66 o
  -4   2  14        1.39        1.22      1.28 o
  -3   2  14       11.42       12.26      3.02 o
  -2   2  14        0.13       -0.35      2.07 o
  -1   2  14        1.68        0.45      1.79 o
   0   2  14        0.62        1.14      1.74 o
   1   2  14        3.20        3.23      4.74 o
   2   2  14        4.70        8.39      3.29 o
  -7   3  14        0.95        0.95      3.04 o
  -6   3  14        4.61        2.01      2.26 o
  -5   3  14        4.55        8.47      3.73 o
  -4   3  14        2.80        1.45      2.12 o
  -3   3  14        5.66        8.10      2.88 o
  -2   3  14        1.76        3.08      1.65 o
  -1   3  14       17.91       30.05      7.47 o
   0   3  14       10.96        9.04      2.88 o
   1   3  14        0.26        2.04      1.64 o
  -6   4  14        0.03        0.00      1.27 o
  -5   4  14        1.56        3.20      2.97 o
  -4   4  14        3.67        3.62      2.59 o
  -3   4  14        0.06       -0.41      1.63 o
  -2   4  14        1.10        0.54      1.84 o
  -1   4  14        3.53        2.35      2.82 o
   0   4  14        1.31        3.24      1.44 o
  -5   5  14        0.06       -0.09      2.02 o
  -4   5  14        0.69        2.96      3.28 o
  -3   5  14        3.16        7.37      4.61 o
  -2   5  14        0.91       -0.82      1.96 o
  -1   5  14        0.01       -1.29      4.56 o
  -3  -6  15        0.79        1.59      1.55 o
  -2  -6  15        0.25        2.27      2.29 o
  -1  -6  15        0.08        5.17      2.79 o
  -5  -5  15        0.07       -0.13      3.78 o
  -4  -5  15        0.40        5.20      4.89 o
  -3  -5  15        0.11        0.04      2.52 o
  -2  -5  15        1.46        2.12      2.10 o
  -1  -5  15        5.71        5.65      3.03 o
   0  -5  15        0.57        2.95      2.24 o
  -5  -4  15        0.31        4.37      2.08 o
  -4  -4  15        3.16       10.51      3.56 o
  -3  -4  15        4.69        7.27      3.73 o
  -2  -4  15        1.95        3.58      2.38 o
  -1  -4  15        8.91       16.96      4.65 o
   0  -4  15        3.12        3.80      2.16 o
   1  -4  15        0.15        0.25      1.63 o
  -6  -3  15        8.56       15.57      3.77 o
  -5  -3  15        4.06        5.26      2.47 o
  -4  -3  15        3.76        1.83      1.98 o
  -3  -3  15        0.41        2.27      2.56 o
  -2  -3  15        4.28        5.18      3.88 o
  -1  -3  15        0.12        0.17      3.62 o
   0  -3  15        7.73        8.28      3.15 o
   1  -3  15        0.78        3.78      3.66 o
  -6  -2  15        0.28        2.12      1.59 o
  -5  -2  15       11.39       15.33      5.14 o
  -4  -2  15        6.09        3.16      2.11 o
  -3  -2  15        1.55        3.23      1.69 o
  -2  -2  15        0.27        1.16      2.66 o
  -1  -2  15        1.39        4.28      2.09 o
   0  -2  15        0.11        2.36      2.87 o
   1  -2  15        0.98       -0.40      3.12 o
  -6  -1  15        5.30        3.66      2.39 o
  -5  -1  15        8.63        6.45      2.33 o
  -4  -1  15        6.19        7.70      2.67 o
  -3  -1  15        8.71        6.57      4.62 o
  -2  -1  15        4.54        7.90      2.86 o
  -1  -1  15       13.80       17.47      4.37 o
   0  -1  15        1.73        2.36      1.80 o
   1  -1  15        0.10        5.15      2.95 o
  -6   0  15        2.43        0.66      1.79 o
  -5   0  15        5.30        3.67      2.13 o
  -4   0  15        5.58        3.75      5.38 o
  -3   0  15       17.35       19.82      4.55 o
  -2   0  15       18.15       25.75      5.09 o
  -1   0  15        2.58       -0.52      2.88 o
   0   0  15        0.28       -1.19      2.36 o
   1   0  15        0.71        0.99      1.96 o
  -6   1  15        4.26        4.92      3.89 o
  -5   1  15        1.38        0.20      3.31 o
  -4   1  15        5.08        6.49      2.30 o
  -3   1  15       14.38       16.32      3.88 o
  -2   1  15        4.71        5.71      2.43 o
  -1   1  15        6.26        5.35      4.05 o
   0   1  15        0.02        1.11      2.27 o
   1   1  15        1.93        1.84      2.09 o
  -6   2  15        3.03        3.24      2.37 o
  -5   2  15        0.32       -1.43      1.70 o
  -4   2  15        0.17        2.38      2.31 o
  -3   2  15       13.43       21.16      4.41 o
  -2   2  15        1.08        1.45      3.19 o
  -1   2  15        0.08        3.18      2.55 o
   0   2  15        0.65        0.90      2.40 o
  -5   3  15        0.22        5.91      3.84 o
  -4   3  15        0.76        2.13      2.17 o
  -3   3  15        0.00       -0.88      1.45 o
  -2   3  15        0.07        0.49      2.10 o
  -1   3  15        4.94        3.91      3.34 o
  -3   4  15        0.25       -0.30      2.56 o
  -3  -3  16        0.13       -0.76      1.95 o
  -2  -3  16        1.76        2.89      2.83 o
  -4  -2  16        1.82        6.96      2.62 o
  -3  -2  16        0.00       -0.40      3.60 o
  -2  -2  16        1.61        3.67      2.41 o
  -4  -1  16        1.50       -0.96      2.17 o
  -3  -1  16        0.59        3.02      1.80 o
  -2  -1  16        0.49        5.18      3.67 o
  -4   0  16        0.09        1.17      1.75 o
  -3   0  16        0.06        0.33      3.24 o
  -2   0  16        0.67        4.25      2.46 o
 
